# Supplementary material for: Biased Random Walk With Restart on Multilayer Heterogeneous Networks for MiRNA–Disease Association Prediction
Source: Front Genet. 2021 Aug 10;12:720327. doi: 10.3389/fgene.2021.720327 (PMC8384471; doi:10.3389/fgene.2021.720327)
Supplement: Supplementary file 1 [file Table_1.XLSX]

## Sheet: Sheet1
Disease	MiRNA	Score
Abortion, Habitual	hsa-mir-125b	3.1588e-07
Abortion, Habitual	hsa-mir-1	3.13171e-07
Abortion, Habitual	hsa-mir-143	3.04123e-07
Abortion, Habitual	hsa-mir-199a	2.78324e-07
Abortion, Habitual	hsa-mir-145	2.77687e-07
Abortion, Habitual	hsa-mir-126	2.75173e-07
Abortion, Habitual	hsa-mir-122	2.66206e-07
Abortion, Habitual	hsa-mir-210	2.63631e-07
Abortion, Habitual	hsa-mir-19b	2.59719e-07
Abortion, Habitual	hsa-mir-146a	2.58988e-07
Abortion, Habitual	hsa-mir-100	2.57841e-07
Abortion, Habitual	hsa-mir-21	2.51613e-07
Abortion, Habitual	hsa-mir-124	2.51551e-07
Abortion, Habitual	hsa-mir-29a	2.50691e-07
Abortion, Habitual	hsa-mir-133a	2.49143e-07
Abortion, Habitual	hsa-mir-200b	2.48995e-07
Abortion, Habitual	hsa-mir-30a	2.48535e-07
Abortion, Habitual	hsa-mir-17	2.46221e-07
Abortion, Habitual	hsa-mir-223	2.44742e-07
Abortion, Habitual	hsa-mir-20a	2.42858e-07
Abortion, Habitual	hsa-mir-203	2.42488e-07
Abortion, Habitual	hsa-mir-155	2.41237e-07
Abortion, Habitual	hsa-mir-29b	2.41038e-07
Abortion, Habitual	hsa-mir-200a	2.40591e-07
Abortion, Habitual	hsa-mir-34a	2.39909e-07
Abortion, Habitual	hsa-mir-34c	2.38853e-07
Abortion, Habitual	hsa-mir-146b	2.38756e-07
Abortion, Habitual	hsa-mir-205	2.38141e-07
Abortion, Habitual	hsa-mir-214	2.36532e-07
Abortion, Habitual	hsa-mir-181a	2.34989e-07
Abortion, Habitual	hsa-mir-199b	2.34932e-07
Abortion, Habitual	hsa-mir-218	2.3431e-07
Abortion, Habitual	hsa-mir-30c	2.32202e-07
Abortion, Habitual	hsa-mir-30b	2.32189e-07
Abortion, Habitual	hsa-mir-19a	2.30115e-07
Abortion, Habitual	hsa-mir-181b	2.28061e-07
Abortion, Habitual	hsa-mir-34b	2.272e-07
Abortion, Habitual	hsa-mir-18a	2.26111e-07
Abortion, Habitual	hsa-let-7b	2.23894e-07
Abortion, Habitual	hsa-mir-200c	2.23627e-07
Abortion, Habitual	hsa-mir-29c	2.23286e-07
Abortion, Habitual	hsa-let-7c	2.22869e-07
Abortion, Habitual	hsa-let-7a	2.22729e-07
Abortion, Habitual	hsa-let-7d	2.21326e-07
Abortion, Habitual	hsa-mir-222	2.19349e-07
Abortion, Habitual	hsa-mir-9	2.19088e-07
Abortion, Habitual	hsa-mir-148a	2.18862e-07
Abortion, Habitual	hsa-mir-92a	2.14487e-07
Abortion, Habitual	hsa-mir-10b	2.13794e-07
Abortion, Habitual	hsa-let-7e	2.11412e-07
Abortion, Habitual	hsa-let-7f	2.09787e-07
Abortion, Habitual	hsa-mir-221	2.08313e-07
Abortion, Habitual	hsa-mir-16	2.07974e-07
Abortion, Habitual	hsa-mir-150	2.07337e-07
Abortion, Habitual	hsa-mir-132	2.06466e-07
Abortion, Habitual	hsa-mir-192	2.04612e-07
Abortion, Habitual	hsa-mir-24	2.03339e-07
Abortion, Habitual	hsa-mir-26a	2.01645e-07
Abortion, Habitual	hsa-mir-183	1.99584e-07
Abortion, Habitual	hsa-let-7i	1.99088e-07
Abortion, Habitual	hsa-mir-130a	1.98189e-07
Abortion, Habitual	hsa-mir-142	1.97948e-07
Abortion, Habitual	hsa-mir-15a	1.97061e-07
Abortion, Habitual	hsa-mir-224	1.95591e-07
Abortion, Habitual	hsa-mir-141	1.93797e-07
Abortion, Habitual	hsa-mir-106b	1.91357e-07
Abortion, Habitual	hsa-mir-101	1.88774e-07
Abortion, Habitual	hsa-mir-15b	1.86394e-07
Abortion, Habitual	hsa-mir-182	1.86155e-07
Abortion, Habitual	hsa-mir-429	1.85807e-07
Abortion, Habitual	hsa-mir-106a	1.83999e-07
Abortion, Habitual	hsa-mir-107	1.8053e-07
Abortion, Habitual	hsa-mir-206	1.77218e-07
Abortion, Habitual	hsa-mir-133b	1.76984e-07
Abortion, Habitual	hsa-mir-195	1.75383e-07
Abortion, Habitual	hsa-mir-27b	1.73515e-07
Abortion, Habitual	hsa-mir-31	1.73145e-07
Abortion, Habitual	hsa-mir-7	1.72879e-07
Abortion, Habitual	hsa-mir-302a	1.70161e-07
Abortion, Habitual	hsa-mir-204	1.69479e-07
Abortion, Habitual	hsa-let-7g	1.67152e-07
Abortion, Habitual	hsa-mir-25	1.67107e-07
Abortion, Habitual	hsa-mir-302b	1.6699e-07
Abortion, Habitual	hsa-mir-22	1.6664e-07
Abortion, Habitual	hsa-mir-219	1.65012e-07
Abortion, Habitual	hsa-mir-335	1.64652e-07
Abortion, Habitual	hsa-mir-296	1.63986e-07
Abortion, Habitual	hsa-mir-127	1.60727e-07
Abortion, Habitual	hsa-mir-135a	1.5909e-07
Abortion, Habitual	hsa-mir-30d	1.5768e-07
Abortion, Habitual	hsa-mir-196b	1.57488e-07
Abortion, Habitual	hsa-mir-302c	1.55385e-07
Abortion, Habitual	hsa-mir-194	1.55077e-07
Abortion, Habitual	hsa-mir-135b	1.54635e-07
Abortion, Habitual	hsa-mir-10a	1.53681e-07
Abortion, Habitual	hsa-mir-27a	1.52207e-07
Abortion, Habitual	hsa-mir-93	1.49222e-07
Abortion, Habitual	hsa-mir-375	1.4711e-07
Abortion, Habitual	hsa-mir-212	1.46934e-07
Abortion, Habitual	hsa-mir-99b	1.45978e-07
Abortion, Habitual	hsa-mir-28	1.45248e-07
Abortion, Habitual	hsa-mir-367	1.43741e-07
Abortion, Habitual	hsa-mir-424	1.41352e-07
Abortion, Habitual	hsa-mir-32	1.41343e-07
Abortion, Habitual	hsa-mir-30e	1.40781e-07
Abortion, Habitual	hsa-mir-20b	1.40464e-07
Abortion, Habitual	hsa-mir-497	1.40295e-07
Abortion, Habitual	hsa-mir-339	1.39443e-07
Abortion, Habitual	hsa-mir-23b	1.3868e-07
Abortion, Habitual	hsa-mir-215	1.38393e-07
Abortion, Habitual	hsa-mir-140	1.35933e-07
Abortion, Habitual	hsa-mir-373	1.35655e-07
Abortion, Habitual	hsa-mir-338	1.35405e-07
Abortion, Habitual	hsa-mir-342	1.32356e-07
Abortion, Habitual	hsa-mir-99a	1.30704e-07
Abortion, Habitual	hsa-mir-191	1.28637e-07
Abortion, Habitual	hsa-mir-372	1.26435e-07
Abortion, Habitual	hsa-mir-18b	1.26135e-07
Abortion, Habitual	hsa-mir-181c	1.26084e-07
Abortion, Habitual	hsa-mir-153	1.23551e-07
Abortion, Habitual	hsa-mir-186	1.2332e-07
Abortion, Habitual	hsa-mir-302d	1.23272e-07
Abortion, Habitual	hsa-mir-149	1.22747e-07
Abortion, Habitual	hsa-mir-98	1.2241e-07
Abortion, Habitual	hsa-mir-137	1.20436e-07
Abortion, Habitual	hsa-mir-95	1.2004e-07
Abortion, Habitual	hsa-mir-452	1.1407e-07
Abortion, Habitual	hsa-mir-92b	1.12668e-07
Abortion, Habitual	hsa-mir-193b	1.06949e-07
Abortion, Habitual	hsa-mir-197	1.02448e-07
Abortion, Habitual	hsa-mir-129	1.02181e-07
Abortion, Habitual	hsa-mir-130b	9.7487e-08
Abortion, Habitual	hsa-mir-383	9.69563e-08
Abortion, Habitual	hsa-mir-198	9.65421e-08
Abortion, Habitual	hsa-mir-520b	9.53226e-08
Abortion, Habitual	hsa-mir-211	9.44168e-08
Abortion, Habitual	hsa-mir-376c	9.43208e-08
Abortion, Habitual	hsa-mir-139	9.35456e-08
Abortion, Habitual	hsa-mir-491	9.2944e-08
Abortion, Habitual	hsa-mir-488	9.01522e-08
Abortion, Habitual	hsa-mir-520d	8.99567e-08
Abortion, Habitual	hsa-mir-381	8.89937e-08
Abortion, Habitual	hsa-mir-449a	8.8312e-08
Abortion, Habitual	hsa-mir-299	8.6705e-08
Abortion, Habitual	hsa-mir-449b	8.63745e-08
Abortion, Habitual	hsa-mir-216a	8.63584e-08
Abortion, Habitual	hsa-mir-301a	8.49061e-08
Abortion, Habitual	hsa-mir-151	8.2406e-08
Abortion, Habitual	hsa-mir-340	8.22889e-08
Abortion, Habitual	hsa-mir-216b	8.03639e-08
Abortion, Habitual	hsa-mir-520c	8.03211e-08
Abortion, Habitual	hsa-mir-432	8.01413e-08
Abortion, Habitual	hsa-mir-33a	7.90692e-08
Abortion, Habitual	hsa-mir-181d	7.79832e-08
Abortion, Habitual	hsa-mir-423	7.78859e-08
Abortion, Habitual	hsa-mir-494	7.75437e-08
Abortion, Habitual	hsa-mir-520h	7.58829e-08
Abortion, Habitual	hsa-mir-520a	7.49957e-08
Abortion, Habitual	hsa-mir-330	7.45604e-08
Abortion, Habitual	hsa-mir-33b	7.44009e-08
Abortion, Habitual	hsa-mir-382	7.0929e-08
Abortion, Habitual	hsa-mir-510	7.06201e-08
Abortion, Habitual	hsa-mir-520e	6.82373e-08
Abortion, Habitual	hsa-mir-376a	6.78013e-08
Abortion, Habitual	hsa-mir-516a	6.76925e-08
Abortion, Habitual	hsa-mir-217	6.56755e-08
Abortion, Habitual	hsa-mir-526a	6.48245e-08
Abortion, Habitual	hsa-mir-144	6.4745e-08
Abortion, Habitual	hsa-mir-96	6.3526e-08
Abortion, Habitual	hsa-mir-138	6.33336e-08
Abortion, Habitual	hsa-mir-512	6.32765e-08
Abortion, Habitual	hsa-mir-516b	6.26853e-08
Abortion, Habitual	hsa-mir-515	6.23612e-08
Abortion, Habitual	hsa-mir-136	6.20559e-08
Abortion, Habitual	hsa-mir-300	6.19845e-08
Abortion, Habitual	hsa-mir-297	6.07701e-08
Abortion, Habitual	hsa-mir-451	6.05733e-08
Abortion, Habitual	hsa-mir-526b	6.01974e-08
Abortion, Habitual	hsa-mir-154	5.96003e-08
Abortion, Habitual	hsa-mir-520f	5.87649e-08
Abortion, Habitual	hsa-mir-520g	5.87649e-08
Abortion, Habitual	hsa-mir-377	5.83502e-08
Abortion, Habitual	hsa-mir-148b	5.80863e-08
Abortion, Habitual	hsa-mir-325	5.80327e-08
Abortion, Habitual	hsa-mir-507	5.79369e-08
Abortion, Habitual	hsa-mir-331	5.73972e-08
Abortion, Habitual	hsa-mir-454	5.73653e-08
Abortion, Habitual	hsa-mir-523	5.70292e-08
Abortion, Habitual	hsa-mir-301b	5.69497e-08
Abortion, Habitual	hsa-mir-525	5.61797e-08
Abortion, Habitual	hsa-mir-370	5.61565e-08
Abortion, Habitual	hsa-mir-363	5.59911e-08
Abortion, Habitual	hsa-mir-152	5.5868e-08
Abortion, Habitual	hsa-mir-376b	5.48986e-08
Abortion, Habitual	hsa-mir-193a	5.40589e-08
Abortion, Habitual	hsa-mir-362	5.34207e-08
Abortion, Habitual	hsa-mir-495	5.32555e-08
Abortion, Habitual	hsa-mir-451a	5.10304e-08
Abortion, Habitual	hsa-mir-484	5.05149e-08
Abortion, Habitual	hsa-mir-455	4.94244e-08
Abortion, Habitual	hsa-mir-23a	4.82483e-08
Abortion, Habitual	hsa-mir-103a	4.64654e-08
Abortion, Habitual	hsa-mir-26b	4.53096e-08
Abortion, Habitual	hsa-mir-660	4.49998e-08
Abortion, Habitual	hsa-mir-542	4.46711e-08
Abortion, Habitual	hsa-mir-421	4.45604e-08
Abortion, Habitual	hsa-mir-365b	4.39894e-08
Abortion, Habitual	hsa-mir-320a	4.36909e-08
Abortion, Habitual	hsa-mir-487b	4.3035e-08
Abortion, Habitual	hsa-mir-151a	4.29967e-08
Abortion, Habitual	hsa-mir-365a	4.28991e-08
Abortion, Habitual	hsa-mir-448	4.20425e-08
Abortion, Habitual	hsa-mir-431	4.13182e-08
Abortion, Habitual	hsa-mir-379	4.10902e-08
Abortion, Habitual	hsa-mir-378a	4.10129e-08
Abortion, Habitual	hsa-mir-187	4.08267e-08
Abortion, Habitual	hsa-mir-345	4.04887e-08
Abortion, Habitual	hsa-mir-575	4.02226e-08
Abortion, Habitual	hsa-mir-625	3.96807e-08
Abortion, Habitual	hsa-mir-501	3.917e-08
Abortion, Habitual	hsa-mir-184	3.84894e-08
Abortion, Habitual	hsa-mir-663	3.74429e-08
Abortion, Habitual	hsa-mir-574	3.73194e-08
Abortion, Habitual	hsa-mir-498	3.70506e-08
Abortion, Habitual	hsa-mir-708	3.69159e-08
Abortion, Habitual	hsa-mir-337	3.67992e-08
Abortion, Habitual	hsa-mir-486	3.67012e-08
Abortion, Habitual	hsa-mir-532	3.5047e-08
Abortion, Habitual	hsa-mir-513a	3.40167e-08
Abortion, Habitual	hsa-mir-328	3.37565e-08
Abortion, Habitual	hsa-mir-409	3.37347e-08
Abortion, Habitual	hsa-mir-128	3.32045e-08
Abortion, Habitual	hsa-mir-508	3.21622e-08
Abortion, Habitual	hsa-mir-361	3.20566e-08
Abortion, Habitual	hsa-mir-1258	3.15092e-08
Abortion, Habitual	hsa-mir-425	3.15086e-08
Abortion, Habitual	hsa-mir-650	3.13911e-08
Abortion, Habitual	hsa-mir-202	3.09832e-08
Abortion, Habitual	hsa-mir-519c	3.09574e-08
Abortion, Habitual	hsa-mir-208a	3.09378e-08
Abortion, Habitual	hsa-mir-374a	3.08332e-08
Abortion, Habitual	hsa-mir-661	3.07689e-08
Abortion, Habitual	hsa-mir-320e	3.05705e-08
Abortion, Habitual	hsa-mir-450a	3.05705e-08
Abortion, Habitual	hsa-mir-450b	3.05705e-08
Abortion, Habitual	hsa-mir-326	3.05284e-08
Abortion, Habitual	hsa-mir-103b	3.04745e-08
Abortion, Habitual	hsa-mir-134	3.04072e-08
Abortion, Habitual	hsa-mir-550a	3.03848e-08
Abortion, Habitual	hsa-mir-485	3.03529e-08
Abortion, Habitual	hsa-mir-208b	3.00332e-08
Abortion, Habitual	hsa-mir-519e	2.98068e-08
Abortion, Habitual	hsa-mir-584	2.96324e-08
Abortion, Habitual	hsa-mir-658	2.95718e-08
Abortion, Habitual	hsa-mir-147a	2.95041e-08
Abortion, Habitual	hsa-mir-493	2.93633e-08
Abortion, Habitual	hsa-mir-1271	2.92883e-08
Abortion, Habitual	hsa-mir-499b	2.92391e-08
Abortion, Habitual	hsa-mir-1290	2.9193e-08
Abortion, Habitual	hsa-mir-151b	2.91361e-08
Abortion, Habitual	hsa-mir-744	2.88724e-08
Abortion, Habitual	hsa-mir-517a	2.87648e-08
Abortion, Habitual	hsa-mir-1915	2.86162e-08
Abortion, Habitual	hsa-mir-1303	2.84561e-08
Abortion, Habitual	hsa-mir-2110	2.84561e-08
Abortion, Habitual	hsa-mir-502	2.84059e-08
Abortion, Habitual	hsa-mir-1254	2.83576e-08
Abortion, Habitual	hsa-mir-3940	2.83576e-08
Abortion, Habitual	hsa-mir-483	2.83421e-08
Abortion, Habitual	hsa-mir-1249	2.83151e-08
Abortion, Habitual	hsa-mir-320b	2.8311e-08
Abortion, Habitual	hsa-mir-1297	2.82775e-08
Abortion, Habitual	hsa-mir-511	2.82775e-08
Abortion, Habitual	hsa-mir-371	2.7857e-08
Abortion, Habitual	hsa-mir-1245a	2.7698e-08
Abortion, Habitual	hsa-mir-1245b	2.7698e-08
Abortion, Habitual	hsa-mir-1323	2.7698e-08
Abortion, Habitual	hsa-mir-1469	2.7698e-08
Abortion, Habitual	hsa-mir-181	2.7698e-08
Abortion, Habitual	hsa-mir-2355	2.7698e-08
Abortion, Habitual	hsa-mir-3130	2.7698e-08
Abortion, Habitual	hsa-mir-3186	2.7698e-08
Abortion, Habitual	hsa-mir-4257	2.7698e-08
Abortion, Habitual	hsa-mir-4306	2.7698e-08
Abortion, Habitual	hsa-mir-718	2.7698e-08
Abortion, Habitual	hsa-mir-1202	2.75464e-08
Abortion, Habitual	hsa-mir-1231	2.75464e-08
Abortion, Habitual	hsa-mir-1234	2.75464e-08
Abortion, Habitual	hsa-mir-1301	2.75464e-08
Abortion, Habitual	hsa-mir-26	2.75464e-08
Abortion, Habitual	hsa-mir-500b	2.75464e-08
Abortion, Habitual	hsa-mir-517c	2.75464e-08
Abortion, Habitual	hsa-mir-522	2.75464e-08
Abortion, Habitual	hsa-mir-527	2.75464e-08
Abortion, Habitual	hsa-mir-92	2.75464e-08
Abortion, Habitual	hsa-mir-720	2.75206e-08
Abortion, Habitual	hsa-mir-521	2.75165e-08
Abortion, Habitual	hsa-mir-492	2.74954e-08
Abortion, Habitual	hsa-mir-506	2.74051e-08
Abortion, Habitual	hsa-mir-302f	2.73285e-08
Abortion, Habitual	hsa-mir-629	2.72581e-08
Abortion, Habitual	hsa-mir-500a	2.71091e-08
Abortion, Habitual	hsa-mir-320d	2.70078e-08
Abortion, Habitual	hsa-mir-632	2.6795e-08
Abortion, Habitual	hsa-mir-1471	2.66996e-08
Abortion, Habitual	hsa-mir-593	2.66152e-08
Abortion, Habitual	hsa-mir-874	2.64905e-08
Abortion, Habitual	hsa-mir-1280	2.64689e-08
Abortion, Habitual	hsa-mir-489	2.63086e-08
Abortion, Habitual	hsa-mir-646	2.62881e-08
Abortion, Habitual	hsa-mir-185	2.61752e-08
Abortion, Habitual	hsa-mir-1224	2.61083e-08
Abortion, Habitual	hsa-mir-188	2.61072e-08
Abortion, Habitual	hsa-mir-190a	2.60764e-08
Abortion, Habitual	hsa-mir-519d	2.59785e-08
Abortion, Habitual	hsa-mir-320c	2.59619e-08
Abortion, Habitual	hsa-mir-504	2.58106e-08
Abortion, Habitual	hsa-mir-513b	2.5706e-08
Abortion, Habitual	hsa-mir-513c	2.5706e-08
Abortion, Habitual	hsa-mir-885	2.56145e-08
Abortion, Habitual	hsa-mir-590	2.54961e-08
Abortion, Habitual	hsa-mir-1299	2.54867e-08
Abortion, Habitual	hsa-mir-451b	2.52002e-08
Abortion, Habitual	hsa-mir-548d	2.507e-08
Abortion, Habitual	hsa-mir-636	2.50196e-08
Abortion, Habitual	hsa-mir-624	2.4978e-08
Abortion, Habitual	hsa-mir-765	2.49471e-08
Abortion, Habitual	hsa-mir-1322	2.47749e-08
Abortion, Habitual	hsa-mir-617	2.47749e-08
Abortion, Habitual	hsa-mir-758	2.47749e-08
Abortion, Habitual	hsa-mir-766	2.47749e-08
Abortion, Habitual	hsa-mir-518e	2.47553e-08
Abortion, Habitual	hsa-mir-621	2.47553e-08
Abortion, Habitual	hsa-mir-933	2.47553e-08
Abortion, Habitual	hsa-mir-302e	2.4549e-08
Abortion, Habitual	hsa-mir-1228	2.45257e-08
Abortion, Habitual	hsa-mir-449c	2.45257e-08
Abortion, Habitual	hsa-mir-518f	2.45257e-08
Abortion, Habitual	hsa-mir-524	2.45257e-08
Abortion, Habitual	hsa-mir-551a	2.45257e-08
Abortion, Habitual	hsa-mir-570	2.45257e-08
Abortion, Habitual	hsa-mir-577	2.45257e-08
Abortion, Habitual	hsa-mir-591	2.45257e-08
Abortion, Habitual	hsa-mir-595	2.45257e-08
Abortion, Habitual	hsa-mir-605	2.45257e-08
Abortion, Habitual	hsa-mir-610	2.45257e-08
Abortion, Habitual	hsa-mir-938	2.45257e-08
Abortion, Habitual	hsa-mir-1179	2.44843e-08
Abortion, Habitual	hsa-mir-1273c	2.44843e-08
Abortion, Habitual	hsa-mir-1275	2.44843e-08
Abortion, Habitual	hsa-mir-567	2.44843e-08
Abortion, Habitual	hsa-mir-663a	2.44355e-08
Abortion, Habitual	hsa-mir-503	2.43999e-08
Abortion, Habitual	hsa-mir-1246	2.43688e-08
Abortion, Habitual	hsa-mir-760	2.42967e-08
Abortion, Habitual	hsa-mir-518b	2.42648e-08
Abortion, Habitual	hsa-mir-514a	2.4218e-08
Abortion, Habitual	hsa-mir-922	2.42092e-08
Abortion, Habitual	hsa-mir-105	2.40644e-08
Abortion, Habitual	hsa-mir-519a	2.3975e-08
Abortion, Habitual	hsa-mir-544a	2.39572e-08
Abortion, Habitual	hsa-mir-544b	2.39572e-08
Abortion, Habitual	hsa-mir-200	2.39335e-08
Abortion, Habitual	hsa-mir-505	2.39081e-08
Abortion, Habitual	hsa-mir-147b	2.38551e-08
Abortion, Habitual	hsa-mir-509	2.36066e-08
Abortion, Habitual	hsa-mir-630	2.34442e-08
Abortion, Habitual	hsa-mir-608	2.3323e-08
Abortion, Habitual	hsa-mir-638	2.32188e-08
Abortion, Habitual	hsa-mir-422a	2.31864e-08
Abortion, Habitual	hsa-mir-298	2.30734e-08
Abortion, Habitual	hsa-mir-640	2.30617e-08
Abortion, Habitual	hsa-mir-490	2.29114e-08
Abortion, Habitual	hsa-mir-642a	2.25354e-08
Abortion, Habitual	hsa-mir-323b	2.25253e-08
Abortion, Habitual	hsa-mir-1286	2.25072e-08
Abortion, Habitual	hsa-mir-561	2.24598e-08
Abortion, Habitual	hsa-mir-671	2.21407e-08
Abortion, Habitual	hsa-mir-767	2.21316e-08
Abortion, Habitual	hsa-mir-664	2.21034e-08
Abortion, Habitual	hsa-mir-378b	2.20567e-08
Abortion, Habitual	hsa-mir-378c	2.20567e-08
Abortion, Habitual	hsa-mir-378d	2.20567e-08
Abortion, Habitual	hsa-mir-378e	2.20567e-08
Abortion, Habitual	hsa-mir-378f	2.20567e-08
Abortion, Habitual	hsa-mir-378g	2.20567e-08
Abortion, Habitual	hsa-mir-378h	2.20567e-08
Abortion, Habitual	hsa-mir-378i	2.20567e-08
Abortion, Habitual	hsa-mir-1227	2.20356e-08
Abortion, Habitual	hsa-mir-1229	2.20356e-08
Abortion, Habitual	hsa-mir-944	2.20356e-08
Abortion, Habitual	hsa-mir-324	2.20147e-08
Abortion, Habitual	hsa-mir-518a	2.18681e-08
Abortion, Habitual	hsa-mir-411	2.17992e-08
Abortion, Habitual	hsa-mir-371a	2.1796e-08
Abortion, Habitual	hsa-mir-1233	2.17474e-08
Abortion, Habitual	hsa-mir-124a	2.17474e-08
Abortion, Habitual	hsa-mir-1285	2.17474e-08
Abortion, Habitual	hsa-mir-1183	2.16363e-08
Abortion, Habitual	hsa-mir-1909	2.16363e-08
Abortion, Habitual	hsa-mir-2861	2.16253e-08
Abortion, Habitual	hsa-mir-3196	2.16253e-08
Abortion, Habitual	hsa-mir-552	2.15856e-08
Abortion, Habitual	hsa-mir-935	2.15752e-08
Abortion, Habitual	hsa-mir-1181	2.15676e-08
Abortion, Habitual	hsa-mir-663b	2.15494e-08
Abortion, Habitual	hsa-mir-3151	2.15e-08
Abortion, Habitual	hsa-mir-603	2.14255e-08
Abortion, Habitual	hsa-mir-3179	2.14192e-08
Abortion, Habitual	hsa-mir-550b	2.14192e-08
Abortion, Habitual	hsa-mir-519b	2.11717e-08
Abortion, Habitual	hsa-mir-873	2.09614e-08
Abortion, Habitual	hsa-mir-642b	2.03723e-08
Abortion, Habitual	hsa-mir-572	2.03378e-08
Abortion, Habitual	hsa-mir-323a	2.03016e-08
Abortion, Habitual	hsa-mir-329	2.02634e-08
Abortion, Habitual	hsa-mir-374b	2.02061e-08
Abortion, Habitual	hsa-mir-548b	2.01938e-08
Abortion, Habitual	hsa-mir-346	2.00587e-08
Abortion, Habitual	hsa-mir-655	1.9808e-08
Abortion, Habitual	hsa-mir-433	1.97507e-08
Abortion, Habitual	hsa-mir-675	1.95997e-08
Abortion, Habitual	hsa-mir-628	1.94968e-08
Abortion, Habitual	hsa-mir-571	1.94863e-08
Abortion, Habitual	hsa-mir-410	1.91853e-08
Abortion, Habitual	hsa-mir-612	1.88879e-08
Abortion, Habitual	hsa-mir-657	1.88879e-08
Abortion, Habitual	hsa-mir-1256	1.86949e-08
Abortion, Habitual	hsa-mir-1296	1.86949e-08
Abortion, Habitual	hsa-mir-616	1.86949e-08
Abortion, Habitual	hsa-mir-647	1.86949e-08
Abortion, Habitual	hsa-mir-602	1.86162e-08
Abortion, Habitual	hsa-mir-633	1.84215e-08
Abortion, Habitual	hsa-mir-1207	1.81552e-08
Abortion, Habitual	hsa-mir-1287	1.81506e-08
Abortion, Habitual	hsa-mir-641	1.81506e-08
Abortion, Habitual	hsa-mir-941	1.81501e-08
Abortion, Habitual	hsa-mir-189	1.81496e-08
Abortion, Habitual	hsa-mir-1827	1.81482e-08
Abortion, Habitual	hsa-mir-668	1.81366e-08
Abortion, Habitual	hsa-mir-711	1.81355e-08
Abortion, Habitual	hsa-mir-548a	1.81355e-08
Abortion, Habitual	hsa-mir-3148	1.81277e-08
Abortion, Habitual	hsa-mir-569	1.81277e-08
Abortion, Habitual	hsa-mir-1266	1.81257e-08
Abortion, Habitual	hsa-mir-545	1.81244e-08
Abortion, Habitual	hsa-mir-4792	1.81221e-08
Abortion, Habitual	hsa-mir-1236	1.81171e-08
Abortion, Habitual	hsa-mir-1293	1.8117e-08
Abortion, Habitual	hsa-mir-548c	1.81118e-08
Abortion, Habitual	hsa-mir-487a	1.81113e-08
Abortion, Habitual	hsa-mir-592	1.81058e-08
Abortion, Habitual	hsa-mir-369	1.80929e-08
Abortion, Habitual	hsa-mir-564	1.80929e-08
Abortion, Habitual	hsa-mir-384	1.80872e-08
Abortion, Habitual	hsa-mir-599	1.80832e-08
Abortion, Habitual	hsa-mir-614	1.80832e-08
Abortion, Habitual	hsa-mir-648	1.80832e-08
Abortion, Habitual	hsa-mir-190b	1.80489e-08
Abortion, Habitual	hsa-mir-1260a	1.78795e-08
Abortion, Habitual	hsa-mir-1305	1.78795e-08
Abortion, Habitual	hsa-mir-3163	1.78795e-08
Abortion, Habitual	hsa-mir-1180	1.7848e-08
Abortion, Habitual	hsa-mir-1184	1.7848e-08
Abortion, Habitual	hsa-mir-1247	1.7848e-08
Abortion, Habitual	hsa-mir-1273a	1.7848e-08
Abortion, Habitual	hsa-mir-1972	1.7848e-08
Abortion, Habitual	hsa-mir-566	1.7848e-08
Abortion, Habitual	hsa-mir-582	1.7848e-08
Abortion, Habitual	hsa-mir-589	1.7848e-08
Abortion, Habitual	hsa-mir-619	1.7848e-08
Abortion, Habitual	hsa-mir-627	1.7848e-08
Abortion, Habitual	hsa-mir-635	1.7848e-08
Abortion, Habitual	hsa-mir-1302	1.78359e-08
Abortion, Habitual	hsa-mir-942	1.78011e-08
Abortion, Habitual	hsa-mir-615	1.77863e-08
Abortion, Habitual	hsa-mir-637	1.73077e-08
Abortion, Habitual	hsa-mir-601	1.62315e-08
Abortion, Habitual	hsa-mir-622	1.61945e-08
Abortion, Habitual	hsa-mir-583	1.51556e-08
Abortion, Habitual	hsa-mir-518c	1.51093e-08
Abortion, Habitual	hsa-mir-596	1.49666e-08
Abortion, Habitual	hsa-mir-539	1.47794e-08
Abortion, Habitual	hsa-mir-652	1.46771e-08
Abortion, Habitual	hsa-mir-557	1.39453e-08
Abortion, Habitual	hsa-mir-659	1.39072e-08
Abortion, Habitual	hsa-mir-600	1.38601e-08
Abortion, Habitual	hsa-mir-611	1.38601e-08
Abortion, Habitual	hsa-mir-654	1.38601e-08
Abortion, Habitual	hsa-mir-662	1.38601e-08
Abortion, Habitual	hsa-mir-769	1.38601e-08
Abortion, Habitual	hsa-mir-598	1.16819e-08
Acquired Immunodeficiency Syndrome	hsa-mir-92a	4.50412e-07
Acquired Immunodeficiency Syndrome	hsa-mir-29c	4.27418e-07
Acquired Immunodeficiency Syndrome	hsa-mir-146a	3.86636e-07
Acquired Immunodeficiency Syndrome	hsa-mir-20a	3.73717e-07
Acquired Immunodeficiency Syndrome	hsa-mir-125b	3.72054e-07
Acquired Immunodeficiency Syndrome	hsa-mir-142	3.69098e-07
Acquired Immunodeficiency Syndrome	hsa-mir-223	3.67442e-07
Acquired Immunodeficiency Syndrome	hsa-mir-17	3.64323e-07
Acquired Immunodeficiency Syndrome	hsa-mir-24	3.63403e-07
Acquired Immunodeficiency Syndrome	hsa-mir-9	3.55514e-07
Acquired Immunodeficiency Syndrome	hsa-mir-34a	3.54996e-07
Acquired Immunodeficiency Syndrome	hsa-mir-30a	3.54177e-07
Acquired Immunodeficiency Syndrome	hsa-mir-195	3.41408e-07
Acquired Immunodeficiency Syndrome	hsa-let-7g	3.40719e-07
Acquired Immunodeficiency Syndrome	hsa-mir-155	3.34586e-07
Acquired Immunodeficiency Syndrome	hsa-mir-19a	3.34419e-07
Acquired Immunodeficiency Syndrome	hsa-mir-18a	3.32391e-07
Acquired Immunodeficiency Syndrome	hsa-mir-203	3.31812e-07
Acquired Immunodeficiency Syndrome	hsa-mir-145	3.29647e-07
Acquired Immunodeficiency Syndrome	hsa-mir-101	3.27863e-07
Acquired Immunodeficiency Syndrome	hsa-mir-19b	3.23084e-07
Acquired Immunodeficiency Syndrome	hsa-mir-106b	3.22413e-07
Acquired Immunodeficiency Syndrome	hsa-mir-21	3.16419e-07
Acquired Immunodeficiency Syndrome	hsa-mir-34c	3.16047e-07
Acquired Immunodeficiency Syndrome	hsa-mir-7	3.13841e-07
Acquired Immunodeficiency Syndrome	hsa-mir-199a	3.11291e-07
Acquired Immunodeficiency Syndrome	hsa-mir-27b	3.04653e-07
Acquired Immunodeficiency Syndrome	hsa-mir-126	3.01145e-07
Acquired Immunodeficiency Syndrome	hsa-let-7a	3.00741e-07
Acquired Immunodeficiency Syndrome	hsa-mir-150	2.97789e-07
Acquired Immunodeficiency Syndrome	hsa-mir-16	2.9662e-07
Acquired Immunodeficiency Syndrome	hsa-mir-15a	2.96003e-07
Acquired Immunodeficiency Syndrome	hsa-mir-183	2.95663e-07
Acquired Immunodeficiency Syndrome	hsa-let-7e	2.92089e-07
Acquired Immunodeficiency Syndrome	hsa-mir-221	2.91397e-07
Acquired Immunodeficiency Syndrome	hsa-mir-210	2.89801e-07
Acquired Immunodeficiency Syndrome	hsa-mir-30b	2.88423e-07
Acquired Immunodeficiency Syndrome	hsa-mir-146b	2.87816e-07
Acquired Immunodeficiency Syndrome	hsa-mir-206	2.86397e-07
Acquired Immunodeficiency Syndrome	hsa-mir-124	2.85461e-07
Acquired Immunodeficiency Syndrome	hsa-mir-224	2.83757e-07
Acquired Immunodeficiency Syndrome	hsa-mir-106a	2.8306e-07
Acquired Immunodeficiency Syndrome	hsa-let-7b	2.82723e-07
Acquired Immunodeficiency Syndrome	hsa-mir-122	2.82523e-07
Acquired Immunodeficiency Syndrome	hsa-mir-200b	2.80917e-07
Acquired Immunodeficiency Syndrome	hsa-mir-20b	2.7976e-07
Acquired Immunodeficiency Syndrome	hsa-mir-1	2.77659e-07
Acquired Immunodeficiency Syndrome	hsa-mir-205	2.77165e-07
Acquired Immunodeficiency Syndrome	hsa-mir-143	2.75618e-07
Acquired Immunodeficiency Syndrome	hsa-mir-200c	2.73624e-07
Acquired Immunodeficiency Syndrome	hsa-mir-34b	2.72388e-07
Acquired Immunodeficiency Syndrome	hsa-let-7f	2.71587e-07
Acquired Immunodeficiency Syndrome	hsa-let-7d	2.69857e-07
Acquired Immunodeficiency Syndrome	hsa-mir-200a	2.69792e-07
Acquired Immunodeficiency Syndrome	hsa-mir-30d	2.67326e-07
Acquired Immunodeficiency Syndrome	hsa-mir-125a	2.65384e-07
Acquired Immunodeficiency Syndrome	hsa-let-7c	2.63862e-07
Acquired Immunodeficiency Syndrome	hsa-mir-26b	2.62699e-07
Acquired Immunodeficiency Syndrome	hsa-mir-196a	2.62115e-07
Acquired Immunodeficiency Syndrome	hsa-mir-222	2.61394e-07
Acquired Immunodeficiency Syndrome	hsa-mir-30e	2.60617e-07
Acquired Immunodeficiency Syndrome	hsa-let-7i	2.58793e-07
Acquired Immunodeficiency Syndrome	hsa-mir-26a	2.56845e-07
Acquired Immunodeficiency Syndrome	hsa-mir-212	2.53446e-07
Acquired Immunodeficiency Syndrome	hsa-mir-181a	2.45373e-07
Acquired Immunodeficiency Syndrome	hsa-mir-214	2.39861e-07
Acquired Immunodeficiency Syndrome	hsa-mir-30c	2.3429e-07
Acquired Immunodeficiency Syndrome	hsa-mir-181b	2.29636e-07
Acquired Immunodeficiency Syndrome	hsa-mir-92b	2.28413e-07
Acquired Immunodeficiency Syndrome	hsa-mir-141	2.28094e-07
Acquired Immunodeficiency Syndrome	hsa-mir-218	2.22638e-07
Acquired Immunodeficiency Syndrome	hsa-mir-127	2.18698e-07
Acquired Immunodeficiency Syndrome	hsa-mir-192	2.16725e-07
Acquired Immunodeficiency Syndrome	hsa-mir-197	2.13866e-07
Acquired Immunodeficiency Syndrome	hsa-mir-132	2.08689e-07
Acquired Immunodeficiency Syndrome	hsa-mir-199b	2.05687e-07
Acquired Immunodeficiency Syndrome	hsa-mir-191	2.00448e-07
Acquired Immunodeficiency Syndrome	hsa-mir-15b	1.98366e-07
Acquired Immunodeficiency Syndrome	hsa-mir-18b	1.98107e-07
Acquired Immunodeficiency Syndrome	hsa-mir-25	1.97741e-07
Acquired Immunodeficiency Syndrome	hsa-mir-100	1.96732e-07
Acquired Immunodeficiency Syndrome	hsa-mir-93	1.94458e-07
Acquired Immunodeficiency Syndrome	hsa-mir-10b	1.93961e-07
Acquired Immunodeficiency Syndrome	hsa-mir-429	1.93517e-07
Acquired Immunodeficiency Syndrome	hsa-mir-133a	1.91991e-07
Acquired Immunodeficiency Syndrome	hsa-mir-181c	1.90566e-07
Acquired Immunodeficiency Syndrome	hsa-mir-182	1.88331e-07
Acquired Immunodeficiency Syndrome	hsa-mir-486	1.87325e-07
Acquired Immunodeficiency Syndrome	hsa-mir-99a	1.86198e-07
Acquired Immunodeficiency Syndrome	hsa-mir-27a	1.78873e-07
Acquired Immunodeficiency Syndrome	hsa-mir-32	1.77296e-07
Acquired Immunodeficiency Syndrome	hsa-mir-107	1.76369e-07
Acquired Immunodeficiency Syndrome	hsa-mir-373	1.75288e-07
Acquired Immunodeficiency Syndrome	hsa-mir-219	1.72034e-07
Acquired Immunodeficiency Syndrome	hsa-mir-23a	1.66865e-07
Acquired Immunodeficiency Syndrome	hsa-mir-10a	1.64693e-07
Acquired Immunodeficiency Syndrome	hsa-mir-23b	1.61805e-07
Acquired Immunodeficiency Syndrome	hsa-mir-31	1.60688e-07
Acquired Immunodeficiency Syndrome	hsa-mir-196b	1.60092e-07
Acquired Immunodeficiency Syndrome	hsa-mir-22	1.56708e-07
Acquired Immunodeficiency Syndrome	hsa-mir-296	1.53153e-07
Acquired Immunodeficiency Syndrome	hsa-mir-140	1.51549e-07
Acquired Immunodeficiency Syndrome	hsa-mir-133b	1.47903e-07
Acquired Immunodeficiency Syndrome	hsa-mir-95	1.47814e-07
Acquired Immunodeficiency Syndrome	hsa-mir-148a	1.43841e-07
Acquired Immunodeficiency Syndrome	hsa-mir-193b	1.4369e-07
Acquired Immunodeficiency Syndrome	hsa-mir-204	1.40926e-07
Acquired Immunodeficiency Syndrome	hsa-mir-194	1.39497e-07
Acquired Immunodeficiency Syndrome	hsa-mir-302b	1.38253e-07
Acquired Immunodeficiency Syndrome	hsa-mir-98	1.37386e-07
Acquired Immunodeficiency Syndrome	hsa-mir-135b	1.37359e-07
Acquired Immunodeficiency Syndrome	hsa-mir-372	1.3601e-07
Acquired Immunodeficiency Syndrome	hsa-mir-346	1.35683e-07
Acquired Immunodeficiency Syndrome	hsa-mir-302a	1.34342e-07
Acquired Immunodeficiency Syndrome	hsa-mir-130b	1.30926e-07
Acquired Immunodeficiency Syndrome	hsa-mir-99b	1.25878e-07
Acquired Immunodeficiency Syndrome	hsa-mir-302c	1.23963e-07
Acquired Immunodeficiency Syndrome	hsa-mir-339	1.22129e-07
Acquired Immunodeficiency Syndrome	hsa-mir-494	1.20787e-07
Acquired Immunodeficiency Syndrome	hsa-mir-338	1.18584e-07
Acquired Immunodeficiency Syndrome	hsa-mir-342	1.17761e-07
Acquired Immunodeficiency Syndrome	hsa-mir-216a	1.16012e-07
Acquired Immunodeficiency Syndrome	hsa-mir-335	1.14986e-07
Acquired Immunodeficiency Syndrome	hsa-mir-130a	1.12387e-07
Acquired Immunodeficiency Syndrome	hsa-mir-33a	1.09967e-07
Acquired Immunodeficiency Syndrome	hsa-mir-184	1.09916e-07
Acquired Immunodeficiency Syndrome	hsa-mir-216b	1.09339e-07
Acquired Immunodeficiency Syndrome	hsa-mir-375	1.0764e-07
Acquired Immunodeficiency Syndrome	hsa-mir-629	1.06909e-07
Acquired Immunodeficiency Syndrome	hsa-mir-367	1.06303e-07
Acquired Immunodeficiency Syndrome	hsa-mir-302d	1.04656e-07
Acquired Immunodeficiency Syndrome	hsa-mir-33b	1.04347e-07
Acquired Immunodeficiency Syndrome	hsa-mir-149	1.03687e-07
Acquired Immunodeficiency Syndrome	hsa-mir-215	1.02631e-07
Acquired Immunodeficiency Syndrome	hsa-mir-137	1.01346e-07
Acquired Immunodeficiency Syndrome	hsa-mir-135a	9.84179e-08
Acquired Immunodeficiency Syndrome	hsa-mir-516a	9.82268e-08
Acquired Immunodeficiency Syndrome	hsa-mir-181d	9.76393e-08
Acquired Immunodeficiency Syndrome	hsa-mir-423	9.51131e-08
Acquired Immunodeficiency Syndrome	hsa-mir-96	9.44825e-08
Acquired Immunodeficiency Syndrome	hsa-mir-520b	9.33102e-08
Acquired Immunodeficiency Syndrome	hsa-mir-134	9.33059e-08
Acquired Immunodeficiency Syndrome	hsa-mir-153	9.15191e-08
Acquired Immunodeficiency Syndrome	hsa-mir-516b	9.15048e-08
Acquired Immunodeficiency Syndrome	hsa-mir-185	8.9383e-08
Acquired Immunodeficiency Syndrome	hsa-mir-424	8.59411e-08
Acquired Immunodeficiency Syndrome	hsa-mir-484	8.48948e-08
Acquired Immunodeficiency Syndrome	hsa-mir-491	8.45829e-08
Acquired Immunodeficiency Syndrome	hsa-mir-638	8.42591e-08
Acquired Immunodeficiency Syndrome	hsa-mir-449a	8.26367e-08
Acquired Immunodeficiency Syndrome	hsa-mir-186	8.19312e-08
Acquired Immunodeficiency Syndrome	hsa-mir-575	8.05174e-08
Acquired Immunodeficiency Syndrome	hsa-mir-433	8.04481e-08
Acquired Immunodeficiency Syndrome	hsa-mir-129	8.01996e-08
Acquired Immunodeficiency Syndrome	hsa-mir-365b	8.00756e-08
Acquired Immunodeficiency Syndrome	hsa-mir-365a	7.92019e-08
Acquired Immunodeficiency Syndrome	hsa-mir-642a	7.91602e-08
Acquired Immunodeficiency Syndrome	hsa-mir-383	7.89391e-08
Acquired Immunodeficiency Syndrome	hsa-mir-208b	7.83015e-08
Acquired Immunodeficiency Syndrome	hsa-mir-663	7.73732e-08
Acquired Immunodeficiency Syndrome	hsa-mir-497	7.73101e-08
Acquired Immunodeficiency Syndrome	hsa-mir-324	7.68478e-08
Acquired Immunodeficiency Syndrome	hsa-mir-103a	7.67105e-08
Acquired Immunodeficiency Syndrome	hsa-mir-139	7.57041e-08
Acquired Immunodeficiency Syndrome	hsa-mir-449b	7.56775e-08
Acquired Immunodeficiency Syndrome	hsa-mir-499a	7.48675e-08
Acquired Immunodeficiency Syndrome	hsa-mir-1256	7.47516e-08
Acquired Immunodeficiency Syndrome	hsa-mir-1296	7.47516e-08
Acquired Immunodeficiency Syndrome	hsa-mir-616	7.47516e-08
Acquired Immunodeficiency Syndrome	hsa-mir-647	7.47516e-08
Acquired Immunodeficiency Syndrome	hsa-mir-103b	7.46332e-08
Acquired Immunodeficiency Syndrome	hsa-mir-500a	7.44014e-08
Acquired Immunodeficiency Syndrome	hsa-mir-148b	7.43721e-08
Acquired Immunodeficiency Syndrome	hsa-mir-1224	7.40725e-08
Acquired Immunodeficiency Syndrome	hsa-mir-519d	7.3824e-08
Acquired Immunodeficiency Syndrome	hsa-mir-488	7.37763e-08
Acquired Immunodeficiency Syndrome	hsa-mir-193a	7.32851e-08
Acquired Immunodeficiency Syndrome	hsa-mir-451	7.28925e-08
Acquired Immunodeficiency Syndrome	hsa-mir-1297	7.19558e-08
Acquired Immunodeficiency Syndrome	hsa-mir-511	7.19558e-08
Acquired Immunodeficiency Syndrome	hsa-mir-28	7.18863e-08
Acquired Immunodeficiency Syndrome	hsa-mir-363	7.1635e-08
Acquired Immunodeficiency Syndrome	hsa-mir-663a	7.1455e-08
Acquired Immunodeficiency Syndrome	hsa-mir-326	7.10397e-08
Acquired Immunodeficiency Syndrome	hsa-mir-642b	7.061e-08
Acquired Immunodeficiency Syndrome	hsa-mir-1202	6.98145e-08
Acquired Immunodeficiency Syndrome	hsa-mir-1231	6.98145e-08
Acquired Immunodeficiency Syndrome	hsa-mir-1234	6.98145e-08
Acquired Immunodeficiency Syndrome	hsa-mir-1301	6.98145e-08
Acquired Immunodeficiency Syndrome	hsa-mir-26	6.98145e-08
Acquired Immunodeficiency Syndrome	hsa-mir-500b	6.98145e-08
Acquired Immunodeficiency Syndrome	hsa-mir-517c	6.98145e-08
Acquired Immunodeficiency Syndrome	hsa-mir-522	6.98145e-08
Acquired Immunodeficiency Syndrome	hsa-mir-527	6.98145e-08
Acquired Immunodeficiency Syndrome	hsa-mir-92	6.98145e-08
Acquired Immunodeficiency Syndrome	hsa-mir-574	6.91053e-08
Acquired Immunodeficiency Syndrome	hsa-mir-452	6.87725e-08
Acquired Immunodeficiency Syndrome	hsa-mir-1249	6.81979e-08
Acquired Immunodeficiency Syndrome	hsa-mir-608	6.80483e-08
Acquired Immunodeficiency Syndrome	hsa-mir-658	6.75889e-08
Acquired Immunodeficiency Syndrome	hsa-mir-320e	6.70481e-08
Acquired Immunodeficiency Syndrome	hsa-mir-450a	6.70481e-08
Acquired Immunodeficiency Syndrome	hsa-mir-450b	6.70481e-08
Acquired Immunodeficiency Syndrome	hsa-mir-590	6.67789e-08
Acquired Immunodeficiency Syndrome	hsa-mir-502	6.65677e-08
Acquired Immunodeficiency Syndrome	hsa-mir-615	6.60251e-08
Acquired Immunodeficiency Syndrome	hsa-mir-147a	6.59104e-08
Acquired Immunodeficiency Syndrome	hsa-mir-1303	6.58979e-08
Acquired Immunodeficiency Syndrome	hsa-mir-2110	6.58979e-08
Acquired Immunodeficiency Syndrome	hsa-mir-622	6.53298e-08
Acquired Immunodeficiency Syndrome	hsa-mir-105	6.507e-08
Acquired Immunodeficiency Syndrome	hsa-mir-520c	6.49503e-08
Acquired Immunodeficiency Syndrome	hsa-mir-636	6.48839e-08
Acquired Immunodeficiency Syndrome	hsa-mir-202	6.48119e-08
Acquired Immunodeficiency Syndrome	hsa-mir-1271	6.47391e-08
Acquired Immunodeficiency Syndrome	hsa-mir-211	6.46781e-08
Acquired Immunodeficiency Syndrome	hsa-mir-499b	6.4615e-08
Acquired Immunodeficiency Syndrome	hsa-mir-378b	6.44555e-08
Acquired Immunodeficiency Syndrome	hsa-mir-378c	6.44555e-08
Acquired Immunodeficiency Syndrome	hsa-mir-378d	6.44555e-08
Acquired Immunodeficiency Syndrome	hsa-mir-378e	6.44555e-08
Acquired Immunodeficiency Syndrome	hsa-mir-378f	6.44555e-08
Acquired Immunodeficiency Syndrome	hsa-mir-378g	6.44555e-08
Acquired Immunodeficiency Syndrome	hsa-mir-378h	6.44555e-08
Acquired Immunodeficiency Syndrome	hsa-mir-378i	6.44555e-08
Acquired Immunodeficiency Syndrome	hsa-mir-637	6.43932e-08
Acquired Immunodeficiency Syndrome	hsa-mir-370	6.42405e-08
Acquired Immunodeficiency Syndrome	hsa-mir-624	6.4156e-08
Acquired Immunodeficiency Syndrome	hsa-mir-513a	6.40942e-08
Acquired Immunodeficiency Syndrome	hsa-mir-323b	6.39653e-08
Acquired Immunodeficiency Syndrome	hsa-mir-518b	6.38749e-08
Acquired Immunodeficiency Syndrome	hsa-mir-518c	6.38123e-08
Acquired Immunodeficiency Syndrome	hsa-mir-508	6.37908e-08
Acquired Immunodeficiency Syndrome	hsa-mir-151a	6.37556e-08
Acquired Immunodeficiency Syndrome	hsa-mir-187	6.35332e-08
Acquired Immunodeficiency Syndrome	hsa-mir-490	6.35109e-08
Acquired Immunodeficiency Syndrome	hsa-mir-493	6.33972e-08
Acquired Immunodeficiency Syndrome	hsa-mir-1299	6.32567e-08
Acquired Immunodeficiency Syndrome	hsa-mir-765	6.31003e-08
Acquired Immunodeficiency Syndrome	hsa-mir-320a	6.30045e-08
Acquired Immunodeficiency Syndrome	hsa-mir-602	6.27594e-08
Acquired Immunodeficiency Syndrome	hsa-mir-1181	6.27114e-08
Acquired Immunodeficiency Syndrome	hsa-mir-650	6.25806e-08
Acquired Immunodeficiency Syndrome	hsa-mir-320d	6.23215e-08
Acquired Immunodeficiency Syndrome	hsa-mir-492	6.23046e-08
Acquired Immunodeficiency Syndrome	hsa-mir-361	6.2055e-08
Acquired Immunodeficiency Syndrome	hsa-mir-517a	6.2001e-08
Acquired Immunodeficiency Syndrome	hsa-mir-550a	6.19591e-08
Acquired Immunodeficiency Syndrome	hsa-mir-1290	6.19506e-08
Acquired Immunodeficiency Syndrome	hsa-mir-599	6.18925e-08
Acquired Immunodeficiency Syndrome	hsa-mir-614	6.18925e-08
Acquired Immunodeficiency Syndrome	hsa-mir-648	6.18925e-08
Acquired Immunodeficiency Syndrome	hsa-mir-138	6.18741e-08
Acquired Immunodeficiency Syndrome	hsa-mir-489	6.18349e-08
Acquired Immunodeficiency Syndrome	hsa-mir-190a	6.15964e-08
Acquired Immunodeficiency Syndrome	hsa-mir-3151	6.15684e-08
Acquired Immunodeficiency Syndrome	hsa-mir-320b	6.15134e-08
Acquired Immunodeficiency Syndrome	hsa-mir-552	6.14213e-08
Acquired Immunodeficiency Syndrome	hsa-mir-596	6.14162e-08
Acquired Immunodeficiency Syndrome	hsa-mir-744	6.13411e-08
Acquired Immunodeficiency Syndrome	hsa-mir-663b	6.13196e-08
Acquired Immunodeficiency Syndrome	hsa-mir-519e	6.13111e-08
Acquired Immunodeficiency Syndrome	hsa-mir-320c	6.12992e-08
Acquired Immunodeficiency Syndrome	hsa-mir-503	6.11523e-08
Acquired Immunodeficiency Syndrome	hsa-mir-485	6.11095e-08
Acquired Immunodeficiency Syndrome	hsa-mir-128	6.0835e-08
Acquired Immunodeficiency Syndrome	hsa-mir-208a	6.07253e-08
Acquired Immunodeficiency Syndrome	hsa-mir-518e	6.06142e-08
Acquired Immunodeficiency Syndrome	hsa-mir-621	6.06142e-08
Acquired Immunodeficiency Syndrome	hsa-mir-933	6.06142e-08
Acquired Immunodeficiency Syndrome	hsa-mir-151	6.05322e-08
Acquired Immunodeficiency Syndrome	hsa-mir-301a	6.05166e-08
Acquired Immunodeficiency Syndrome	hsa-mir-378a	6.04806e-08
Acquired Immunodeficiency Syndrome	hsa-mir-371a	6.04593e-08
Acquired Immunodeficiency Syndrome	hsa-mir-1245a	5.96358e-08
Acquired Immunodeficiency Syndrome	hsa-mir-1245b	5.96358e-08
Acquired Immunodeficiency Syndrome	hsa-mir-1323	5.96358e-08
Acquired Immunodeficiency Syndrome	hsa-mir-1469	5.96358e-08
Acquired Immunodeficiency Syndrome	hsa-mir-181	5.96358e-08
Acquired Immunodeficiency Syndrome	hsa-mir-2355	5.96358e-08
Acquired Immunodeficiency Syndrome	hsa-mir-3130	5.96358e-08
Acquired Immunodeficiency Syndrome	hsa-mir-3186	5.96358e-08
Acquired Immunodeficiency Syndrome	hsa-mir-4257	5.96358e-08
Acquired Immunodeficiency Syndrome	hsa-mir-4306	5.96358e-08
Acquired Immunodeficiency Syndrome	hsa-mir-718	5.96358e-08
Acquired Immunodeficiency Syndrome	hsa-mir-151b	5.9635e-08
Acquired Immunodeficiency Syndrome	hsa-mir-425	5.93969e-08
Acquired Immunodeficiency Syndrome	hsa-mir-612	5.89893e-08
Acquired Immunodeficiency Syndrome	hsa-mir-657	5.89893e-08
Acquired Immunodeficiency Syndrome	hsa-mir-345	5.88209e-08
Acquired Immunodeficiency Syndrome	hsa-mir-583	5.86995e-08
Acquired Immunodeficiency Syndrome	hsa-mir-513b	5.81621e-08
Acquired Immunodeficiency Syndrome	hsa-mir-513c	5.81621e-08
Acquired Immunodeficiency Syndrome	hsa-mir-1227	5.81035e-08
Acquired Immunodeficiency Syndrome	hsa-mir-1229	5.81035e-08
Acquired Immunodeficiency Syndrome	hsa-mir-944	5.81035e-08
Acquired Immunodeficiency Syndrome	hsa-mir-483	5.79508e-08
Acquired Immunodeficiency Syndrome	hsa-mir-3179	5.7867e-08
Acquired Immunodeficiency Syndrome	hsa-mir-550b	5.7867e-08
Acquired Immunodeficiency Syndrome	hsa-mir-510	5.77326e-08
Acquired Immunodeficiency Syndrome	hsa-mir-3148	5.76514e-08
Acquired Immunodeficiency Syndrome	hsa-mir-569	5.76514e-08
Acquired Immunodeficiency Syndrome	hsa-mir-1236	5.75794e-08
Acquired Immunodeficiency Syndrome	hsa-mir-592	5.752e-08
Acquired Immunodeficiency Syndrome	hsa-mir-1827	5.74474e-08
Acquired Immunodeficiency Syndrome	hsa-mir-646	5.72819e-08
Acquired Immunodeficiency Syndrome	hsa-mir-640	5.72722e-08
Acquired Immunodeficiency Syndrome	hsa-mir-601	5.72131e-08
Acquired Immunodeficiency Syndrome	hsa-mir-708	5.71427e-08
Acquired Immunodeficiency Syndrome	hsa-mir-572	5.71427e-08
Acquired Immunodeficiency Syndrome	hsa-mir-329	5.69259e-08
Acquired Immunodeficiency Syndrome	hsa-mir-1258	5.6914e-08
Acquired Immunodeficiency Syndrome	hsa-mir-200	5.68961e-08
Acquired Immunodeficiency Syndrome	hsa-mir-1260a	5.68804e-08
Acquired Immunodeficiency Syndrome	hsa-mir-1305	5.68804e-08
Acquired Immunodeficiency Syndrome	hsa-mir-3163	5.68804e-08
Acquired Immunodeficiency Syndrome	hsa-mir-603	5.68773e-08
Acquired Immunodeficiency Syndrome	hsa-mir-1254	5.67776e-08
Acquired Immunodeficiency Syndrome	hsa-mir-3940	5.67776e-08
Acquired Immunodeficiency Syndrome	hsa-mir-299	5.65657e-08
Acquired Immunodeficiency Syndrome	hsa-mir-505	5.64415e-08
Acquired Immunodeficiency Syndrome	hsa-mir-1280	5.63819e-08
Acquired Immunodeficiency Syndrome	hsa-mir-1915	5.63197e-08
Acquired Immunodeficiency Syndrome	hsa-mir-767	5.63148e-08
Acquired Immunodeficiency Syndrome	hsa-mir-1179	5.63106e-08
Acquired Immunodeficiency Syndrome	hsa-mir-1273c	5.63106e-08
Acquired Immunodeficiency Syndrome	hsa-mir-1275	5.63106e-08
Acquired Immunodeficiency Syndrome	hsa-mir-567	5.63106e-08
Acquired Immunodeficiency Syndrome	hsa-mir-630	5.62958e-08
Acquired Immunodeficiency Syndrome	hsa-mir-506	5.62512e-08
Acquired Immunodeficiency Syndrome	hsa-mir-664	5.61993e-08
Acquired Immunodeficiency Syndrome	hsa-mir-557	5.61982e-08
Acquired Immunodeficiency Syndrome	hsa-mir-873	5.61739e-08
Acquired Immunodeficiency Syndrome	hsa-mir-1180	5.61558e-08
Acquired Immunodeficiency Syndrome	hsa-mir-1184	5.61558e-08
Acquired Immunodeficiency Syndrome	hsa-mir-1247	5.61558e-08
Acquired Immunodeficiency Syndrome	hsa-mir-1273a	5.61558e-08
Acquired Immunodeficiency Syndrome	hsa-mir-1972	5.61558e-08
Acquired Immunodeficiency Syndrome	hsa-mir-566	5.61558e-08
Acquired Immunodeficiency Syndrome	hsa-mir-582	5.61558e-08
Acquired Immunodeficiency Syndrome	hsa-mir-589	5.61558e-08
Acquired Immunodeficiency Syndrome	hsa-mir-619	5.61558e-08
Acquired Immunodeficiency Syndrome	hsa-mir-627	5.61558e-08
Acquired Immunodeficiency Syndrome	hsa-mir-635	5.61558e-08
Acquired Immunodeficiency Syndrome	hsa-mir-422a	5.60271e-08
Acquired Immunodeficiency Syndrome	hsa-mir-514a	5.58282e-08
Acquired Immunodeficiency Syndrome	hsa-mir-1228	5.57525e-08
Acquired Immunodeficiency Syndrome	hsa-mir-449c	5.57525e-08
Acquired Immunodeficiency Syndrome	hsa-mir-518f	5.57525e-08
Acquired Immunodeficiency Syndrome	hsa-mir-524	5.57525e-08
Acquired Immunodeficiency Syndrome	hsa-mir-551a	5.57525e-08
Acquired Immunodeficiency Syndrome	hsa-mir-570	5.57525e-08
Acquired Immunodeficiency Syndrome	hsa-mir-577	5.57525e-08
Acquired Immunodeficiency Syndrome	hsa-mir-591	5.57525e-08
Acquired Immunodeficiency Syndrome	hsa-mir-595	5.57525e-08
Acquired Immunodeficiency Syndrome	hsa-mir-605	5.57525e-08
Acquired Immunodeficiency Syndrome	hsa-mir-610	5.57525e-08
Acquired Immunodeficiency Syndrome	hsa-mir-938	5.57525e-08
Acquired Immunodeficiency Syndrome	hsa-mir-593	5.57372e-08
Acquired Immunodeficiency Syndrome	hsa-mir-628	5.55035e-08
Acquired Immunodeficiency Syndrome	hsa-mir-571	5.53226e-08
Acquired Immunodeficiency Syndrome	hsa-mir-374a	5.53041e-08
Acquired Immunodeficiency Syndrome	hsa-mir-922	5.52579e-08
Acquired Immunodeficiency Syndrome	hsa-mir-632	5.52345e-08
Acquired Immunodeficiency Syndrome	hsa-mir-152	5.5111e-08
Acquired Immunodeficiency Syndrome	hsa-mir-1471	5.50146e-08
Acquired Immunodeficiency Syndrome	hsa-mir-451b	5.4756e-08
Acquired Immunodeficiency Syndrome	hsa-mir-147b	5.46813e-08
Acquired Immunodeficiency Syndrome	hsa-mir-374b	5.46763e-08
Acquired Immunodeficiency Syndrome	hsa-mir-584	5.46114e-08
Acquired Immunodeficiency Syndrome	hsa-mir-519b	5.46003e-08
Acquired Immunodeficiency Syndrome	hsa-mir-454	5.43795e-08
Acquired Immunodeficiency Syndrome	hsa-mir-548b	5.43665e-08
Acquired Immunodeficiency Syndrome	hsa-mir-675	5.42523e-08
Acquired Immunodeficiency Syndrome	hsa-mir-1302	5.42277e-08
Acquired Immunodeficiency Syndrome	hsa-mir-942	5.40951e-08
Acquired Immunodeficiency Syndrome	hsa-mir-633	5.39979e-08
Acquired Immunodeficiency Syndrome	hsa-mir-382	5.39673e-08
Acquired Immunodeficiency Syndrome	hsa-mir-518a	5.39547e-08
Acquired Immunodeficiency Syndrome	hsa-mir-323a	5.39354e-08
Acquired Immunodeficiency Syndrome	hsa-mir-298	5.38652e-08
Acquired Immunodeficiency Syndrome	hsa-mir-655	5.37053e-08
Acquired Immunodeficiency Syndrome	hsa-mir-217	5.36383e-08
Acquired Immunodeficiency Syndrome	hsa-mir-144	5.36314e-08
Acquired Immunodeficiency Syndrome	hsa-mir-760	5.35836e-08
Acquired Immunodeficiency Syndrome	hsa-mir-600	5.35023e-08
Acquired Immunodeficiency Syndrome	hsa-mir-611	5.35023e-08
Acquired Immunodeficiency Syndrome	hsa-mir-654	5.35023e-08
Acquired Immunodeficiency Syndrome	hsa-mir-662	5.35023e-08
Acquired Immunodeficiency Syndrome	hsa-mir-769	5.35023e-08
Acquired Immunodeficiency Syndrome	hsa-mir-545	5.32299e-08
Acquired Immunodeficiency Syndrome	hsa-mir-1207	5.32045e-08
Acquired Immunodeficiency Syndrome	hsa-mir-711	5.32015e-08
Acquired Immunodeficiency Syndrome	hsa-mir-941	5.31953e-08
Acquired Immunodeficiency Syndrome	hsa-mir-189	5.31938e-08
Acquired Immunodeficiency Syndrome	hsa-mir-1233	5.31907e-08
Acquired Immunodeficiency Syndrome	hsa-mir-124a	5.31907e-08
Acquired Immunodeficiency Syndrome	hsa-mir-1285	5.31907e-08
Acquired Immunodeficiency Syndrome	hsa-mir-1293	5.31803e-08
Acquired Immunodeficiency Syndrome	hsa-mir-668	5.31554e-08
Acquired Immunodeficiency Syndrome	hsa-mir-548a	5.31521e-08
Acquired Immunodeficiency Syndrome	hsa-mir-1287	5.31247e-08
Acquired Immunodeficiency Syndrome	hsa-mir-641	5.31247e-08
Acquired Immunodeficiency Syndrome	hsa-mir-1266	5.31231e-08
Acquired Immunodeficiency Syndrome	hsa-mir-4792	5.31131e-08
Acquired Immunodeficiency Syndrome	hsa-mir-661	5.31106e-08
Acquired Immunodeficiency Syndrome	hsa-mir-548c	5.30831e-08
Acquired Immunodeficiency Syndrome	hsa-mir-487a	5.30812e-08
Acquired Immunodeficiency Syndrome	hsa-mir-544a	5.30656e-08
Acquired Immunodeficiency Syndrome	hsa-mir-544b	5.30656e-08
Acquired Immunodeficiency Syndrome	hsa-mir-509	5.30525e-08
Acquired Immunodeficiency Syndrome	hsa-mir-369	5.30276e-08
Acquired Immunodeficiency Syndrome	hsa-mir-564	5.30276e-08
Acquired Immunodeficiency Syndrome	hsa-mir-384	5.30106e-08
Acquired Immunodeficiency Syndrome	hsa-mir-340	5.30006e-08
Acquired Immunodeficiency Syndrome	hsa-mir-504	5.29373e-08
Acquired Immunodeficiency Syndrome	hsa-mir-190b	5.28981e-08
Acquired Immunodeficiency Syndrome	hsa-mir-548d	5.28943e-08
Acquired Immunodeficiency Syndrome	hsa-mir-1183	5.28236e-08
Acquired Immunodeficiency Syndrome	hsa-mir-1909	5.28236e-08
Acquired Immunodeficiency Syndrome	hsa-mir-2861	5.27931e-08
Acquired Immunodeficiency Syndrome	hsa-mir-3196	5.27931e-08
Acquired Immunodeficiency Syndrome	hsa-mir-302e	5.2716e-08
Acquired Immunodeficiency Syndrome	hsa-mir-935	5.26548e-08
Acquired Immunodeficiency Syndrome	hsa-mir-1322	5.2583e-08
Acquired Immunodeficiency Syndrome	hsa-mir-617	5.2583e-08
Acquired Immunodeficiency Syndrome	hsa-mir-758	5.2583e-08
Acquired Immunodeficiency Syndrome	hsa-mir-766	5.2583e-08
Acquired Immunodeficiency Syndrome	hsa-mir-671	5.24523e-08
Acquired Immunodeficiency Syndrome	hsa-mir-1286	5.2446e-08
Acquired Immunodeficiency Syndrome	hsa-mir-720	5.24458e-08
Acquired Immunodeficiency Syndrome	hsa-mir-874	5.24043e-08
Acquired Immunodeficiency Syndrome	hsa-mir-1246	5.23913e-08
Acquired Immunodeficiency Syndrome	hsa-mir-885	5.22717e-08
Acquired Immunodeficiency Syndrome	hsa-mir-451a	5.21599e-08
Acquired Immunodeficiency Syndrome	hsa-mir-410	5.21405e-08
Acquired Immunodeficiency Syndrome	hsa-mir-519a	5.17441e-08
Acquired Immunodeficiency Syndrome	hsa-mir-302f	5.16122e-08
Acquired Immunodeficiency Syndrome	hsa-mir-519c	5.12452e-08
Acquired Immunodeficiency Syndrome	hsa-mir-520d	4.95074e-08
Acquired Immunodeficiency Syndrome	hsa-mir-625	4.93294e-08
Acquired Immunodeficiency Syndrome	hsa-mir-542	4.87841e-08
Acquired Immunodeficiency Syndrome	hsa-mir-376a	4.77779e-08
Acquired Immunodeficiency Syndrome	hsa-mir-455	4.57321e-08
Acquired Immunodeficiency Syndrome	hsa-mir-154	4.5101e-08
Acquired Immunodeficiency Syndrome	hsa-mir-498	4.33968e-08
Acquired Immunodeficiency Syndrome	hsa-mir-376c	4.3292e-08
Acquired Immunodeficiency Syndrome	hsa-mir-521	4.29875e-08
Acquired Immunodeficiency Syndrome	hsa-mir-381	4.21522e-08
Acquired Immunodeficiency Syndrome	hsa-mir-660	4.10974e-08
Acquired Immunodeficiency Syndrome	hsa-mir-301b	4.08519e-08
Acquired Immunodeficiency Syndrome	hsa-mir-432	3.82069e-08
Acquired Immunodeficiency Syndrome	hsa-mir-421	3.73149e-08
Acquired Immunodeficiency Syndrome	hsa-mir-330	3.68768e-08
Acquired Immunodeficiency Syndrome	hsa-mir-520h	3.6339e-08
Acquired Immunodeficiency Syndrome	hsa-mir-377	3.5253e-08
Acquired Immunodeficiency Syndrome	hsa-mir-337	3.42312e-08
Acquired Immunodeficiency Syndrome	hsa-mir-376b	3.3249e-08
Acquired Immunodeficiency Syndrome	hsa-mir-520a	3.32241e-08
Acquired Immunodeficiency Syndrome	hsa-mir-328	3.1259e-08
Acquired Immunodeficiency Syndrome	hsa-mir-300	3.12507e-08
Acquired Immunodeficiency Syndrome	hsa-mir-520e	3.07995e-08
Acquired Immunodeficiency Syndrome	hsa-mir-532	3.07704e-08
Acquired Immunodeficiency Syndrome	hsa-mir-526a	3.07478e-08
Acquired Immunodeficiency Syndrome	hsa-mir-331	3.05288e-08
Acquired Immunodeficiency Syndrome	hsa-mir-526b	2.99503e-08
Acquired Immunodeficiency Syndrome	hsa-mir-507	2.99495e-08
Acquired Immunodeficiency Syndrome	hsa-mir-515	2.91753e-08
Acquired Immunodeficiency Syndrome	hsa-mir-136	2.91701e-08
Acquired Immunodeficiency Syndrome	hsa-mir-512	2.88538e-08
Acquired Immunodeficiency Syndrome	hsa-mir-523	2.87919e-08
Acquired Immunodeficiency Syndrome	hsa-mir-431	2.78062e-08
Acquired Immunodeficiency Syndrome	hsa-mir-325	2.76351e-08
Acquired Immunodeficiency Syndrome	hsa-mir-409	2.75576e-08
Acquired Immunodeficiency Syndrome	hsa-mir-297	2.74658e-08
Acquired Immunodeficiency Syndrome	hsa-mir-520f	2.74199e-08
Acquired Immunodeficiency Syndrome	hsa-mir-520g	2.74199e-08
Acquired Immunodeficiency Syndrome	hsa-mir-525	2.60467e-08
Acquired Immunodeficiency Syndrome	hsa-mir-561	2.58821e-08
Acquired Immunodeficiency Syndrome	hsa-mir-659	2.52346e-08
Acquired Immunodeficiency Syndrome	hsa-mir-495	2.35107e-08
Acquired Immunodeficiency Syndrome	hsa-mir-448	2.22523e-08
Acquired Immunodeficiency Syndrome	hsa-mir-371	1.92347e-08
Acquired Immunodeficiency Syndrome	hsa-mir-188	1.91773e-08
Acquired Immunodeficiency Syndrome	hsa-mir-652	1.63418e-08
Acquired Immunodeficiency Syndrome	hsa-mir-539	1.2905e-08
Acquired Immunodeficiency Syndrome	hsa-mir-411	1.15716e-08
Acquired Immunodeficiency Syndrome	hsa-mir-598	9.49427e-09
Acquired Immunodeficiency Syndrome	hsa-mir-501	6.30013e-09
Acquired Immunodeficiency Syndrome	hsa-mir-362	6.10987e-09
Acquired Immunodeficiency Syndrome	hsa-mir-487b	5.34261e-09
Acquired Immunodeficiency Syndrome	hsa-mir-379	4.85171e-09
ACTH-Secreting Pituitary Adenoma	hsa-mir-155	3.57911e-07
ACTH-Secreting Pituitary Adenoma	hsa-mir-20a	3.36906e-07
ACTH-Secreting Pituitary Adenoma	hsa-mir-125b	3.28638e-07
ACTH-Secreting Pituitary Adenoma	hsa-mir-221	3.27486e-07
ACTH-Secreting Pituitary Adenoma	hsa-mir-146a	3.17598e-07
ACTH-Secreting Pituitary Adenoma	hsa-mir-17	3.16202e-07
ACTH-Secreting Pituitary Adenoma	hsa-mir-18a	3.12029e-07
ACTH-Secreting Pituitary Adenoma	hsa-mir-126	3.0876e-07
ACTH-Secreting Pituitary Adenoma	hsa-mir-19a	3.03325e-07
ACTH-Secreting Pituitary Adenoma	hsa-mir-34a	3.02761e-07
ACTH-Secreting Pituitary Adenoma	hsa-mir-222	3.00617e-07
ACTH-Secreting Pituitary Adenoma	hsa-mir-92a	2.99289e-07
ACTH-Secreting Pituitary Adenoma	hsa-mir-223	2.96265e-07
ACTH-Secreting Pituitary Adenoma	hsa-mir-200b	2.94679e-07
ACTH-Secreting Pituitary Adenoma	hsa-mir-19b	2.87606e-07
ACTH-Secreting Pituitary Adenoma	hsa-let-7b	2.81806e-07
ACTH-Secreting Pituitary Adenoma	hsa-let-7i	2.71107e-07
ACTH-Secreting Pituitary Adenoma	hsa-let-7c	2.70572e-07
ACTH-Secreting Pituitary Adenoma	hsa-mir-29c	2.65916e-07
ACTH-Secreting Pituitary Adenoma	hsa-let-7d	2.63755e-07
ACTH-Secreting Pituitary Adenoma	hsa-mir-1	2.62266e-07
ACTH-Secreting Pituitary Adenoma	hsa-mir-29a	2.6141e-07
ACTH-Secreting Pituitary Adenoma	hsa-mir-29b	2.60887e-07
ACTH-Secreting Pituitary Adenoma	hsa-mir-199a	2.60664e-07
ACTH-Secreting Pituitary Adenoma	hsa-let-7e	2.60502e-07
ACTH-Secreting Pituitary Adenoma	hsa-mir-34c	2.59251e-07
ACTH-Secreting Pituitary Adenoma	hsa-mir-200a	2.57805e-07
ACTH-Secreting Pituitary Adenoma	hsa-let-7g	2.55604e-07
ACTH-Secreting Pituitary Adenoma	hsa-let-7f	2.54123e-07
ACTH-Secreting Pituitary Adenoma	hsa-mir-181b	2.53376e-07
ACTH-Secreting Pituitary Adenoma	hsa-mir-9	2.51956e-07
ACTH-Secreting Pituitary Adenoma	hsa-mir-15b	2.49716e-07
ACTH-Secreting Pituitary Adenoma	hsa-mir-31	2.42067e-07
ACTH-Secreting Pituitary Adenoma	hsa-mir-146b	2.38169e-07
ACTH-Secreting Pituitary Adenoma	hsa-mir-142	2.36062e-07
ACTH-Secreting Pituitary Adenoma	hsa-mir-214	2.31995e-07
ACTH-Secreting Pituitary Adenoma	hsa-mir-106b	2.2869e-07
ACTH-Secreting Pituitary Adenoma	hsa-mir-101	2.28308e-07
ACTH-Secreting Pituitary Adenoma	hsa-mir-24	2.25706e-07
ACTH-Secreting Pituitary Adenoma	hsa-mir-203	2.229e-07
ACTH-Secreting Pituitary Adenoma	hsa-mir-133a	2.19429e-07
ACTH-Secreting Pituitary Adenoma	hsa-mir-181a	2.18107e-07
ACTH-Secreting Pituitary Adenoma	hsa-mir-200c	2.1765e-07
ACTH-Secreting Pituitary Adenoma	hsa-mir-106a	2.17071e-07
ACTH-Secreting Pituitary Adenoma	hsa-mir-100	2.09664e-07
ACTH-Secreting Pituitary Adenoma	hsa-mir-125a	2.07788e-07
ACTH-Secreting Pituitary Adenoma	hsa-mir-210	2.05894e-07
ACTH-Secreting Pituitary Adenoma	hsa-mir-205	2.02659e-07
ACTH-Secreting Pituitary Adenoma	hsa-mir-127	2.01116e-07
ACTH-Secreting Pituitary Adenoma	hsa-mir-34b	2.0013e-07
ACTH-Secreting Pituitary Adenoma	hsa-mir-183	1.99402e-07
ACTH-Secreting Pituitary Adenoma	hsa-mir-93	1.98606e-07
ACTH-Secreting Pituitary Adenoma	hsa-mir-196a	1.9523e-07
ACTH-Secreting Pituitary Adenoma	hsa-mir-25	1.94951e-07
ACTH-Secreting Pituitary Adenoma	hsa-mir-195	1.91813e-07
ACTH-Secreting Pituitary Adenoma	hsa-mir-132	1.89334e-07
ACTH-Secreting Pituitary Adenoma	hsa-mir-7	1.89017e-07
ACTH-Secreting Pituitary Adenoma	hsa-mir-30c	1.881e-07
ACTH-Secreting Pituitary Adenoma	hsa-mir-20b	1.79941e-07
ACTH-Secreting Pituitary Adenoma	hsa-mir-182	1.7962e-07
ACTH-Secreting Pituitary Adenoma	hsa-mir-429	1.76978e-07
ACTH-Secreting Pituitary Adenoma	hsa-mir-122	1.73205e-07
ACTH-Secreting Pituitary Adenoma	hsa-mir-18b	1.71348e-07
ACTH-Secreting Pituitary Adenoma	hsa-mir-148a	1.67105e-07
ACTH-Secreting Pituitary Adenoma	hsa-mir-218	1.66024e-07
ACTH-Secreting Pituitary Adenoma	hsa-mir-27a	1.6532e-07
ACTH-Secreting Pituitary Adenoma	hsa-mir-194	1.64925e-07
ACTH-Secreting Pituitary Adenoma	hsa-mir-10b	1.64693e-07
ACTH-Secreting Pituitary Adenoma	hsa-mir-107	1.63878e-07
ACTH-Secreting Pituitary Adenoma	hsa-mir-206	1.63645e-07
ACTH-Secreting Pituitary Adenoma	hsa-mir-191	1.61635e-07
ACTH-Secreting Pituitary Adenoma	hsa-mir-199b	1.61309e-07
ACTH-Secreting Pituitary Adenoma	hsa-mir-192	1.61138e-07
ACTH-Secreting Pituitary Adenoma	hsa-mir-196b	1.6108e-07
ACTH-Secreting Pituitary Adenoma	hsa-mir-92b	1.60893e-07
ACTH-Secreting Pituitary Adenoma	hsa-mir-224	1.59791e-07
ACTH-Secreting Pituitary Adenoma	hsa-mir-335	1.59064e-07
ACTH-Secreting Pituitary Adenoma	hsa-mir-135b	1.58445e-07
ACTH-Secreting Pituitary Adenoma	hsa-mir-30a	1.58086e-07
ACTH-Secreting Pituitary Adenoma	hsa-mir-30b	1.57447e-07
ACTH-Secreting Pituitary Adenoma	hsa-mir-22	1.56837e-07
ACTH-Secreting Pituitary Adenoma	hsa-mir-23b	1.53213e-07
ACTH-Secreting Pituitary Adenoma	hsa-mir-26a	1.50108e-07
ACTH-Secreting Pituitary Adenoma	hsa-mir-373	1.49087e-07
ACTH-Secreting Pituitary Adenoma	hsa-mir-99a	1.47948e-07
ACTH-Secreting Pituitary Adenoma	hsa-mir-30d	1.47336e-07
ACTH-Secreting Pituitary Adenoma	hsa-mir-375	1.45216e-07
ACTH-Secreting Pituitary Adenoma	hsa-mir-133b	1.44266e-07
ACTH-Secreting Pituitary Adenoma	hsa-mir-130a	1.43469e-07
ACTH-Secreting Pituitary Adenoma	hsa-mir-302b	1.42813e-07
ACTH-Secreting Pituitary Adenoma	hsa-mir-124	1.4271e-07
ACTH-Secreting Pituitary Adenoma	hsa-mir-137	1.37453e-07
ACTH-Secreting Pituitary Adenoma	hsa-mir-99b	1.34639e-07
ACTH-Secreting Pituitary Adenoma	hsa-mir-27b	1.34448e-07
ACTH-Secreting Pituitary Adenoma	hsa-mir-302a	1.31789e-07
ACTH-Secreting Pituitary Adenoma	hsa-mir-30e	1.31658e-07
ACTH-Secreting Pituitary Adenoma	hsa-mir-219	1.30212e-07
ACTH-Secreting Pituitary Adenoma	hsa-mir-372	1.29911e-07
ACTH-Secreting Pituitary Adenoma	hsa-mir-193b	1.29612e-07
ACTH-Secreting Pituitary Adenoma	hsa-mir-302c	1.28019e-07
ACTH-Secreting Pituitary Adenoma	hsa-mir-10a	1.26632e-07
ACTH-Secreting Pituitary Adenoma	hsa-mir-98	1.26059e-07
ACTH-Secreting Pituitary Adenoma	hsa-mir-296	1.24033e-07
ACTH-Secreting Pituitary Adenoma	hsa-mir-339	1.20675e-07
ACTH-Secreting Pituitary Adenoma	hsa-mir-338	1.19162e-07
ACTH-Secreting Pituitary Adenoma	hsa-mir-135a	1.17842e-07
ACTH-Secreting Pituitary Adenoma	hsa-mir-96	1.17292e-07
ACTH-Secreting Pituitary Adenoma	hsa-mir-32	1.15832e-07
ACTH-Secreting Pituitary Adenoma	hsa-mir-204	1.14815e-07
ACTH-Secreting Pituitary Adenoma	hsa-mir-215	1.13363e-07
ACTH-Secreting Pituitary Adenoma	hsa-mir-26b	1.1121e-07
ACTH-Secreting Pituitary Adenoma	hsa-mir-302d	1.10636e-07
ACTH-Secreting Pituitary Adenoma	hsa-mir-342	1.07647e-07
ACTH-Secreting Pituitary Adenoma	hsa-mir-367	1.0753e-07
ACTH-Secreting Pituitary Adenoma	hsa-mir-424	1.04275e-07
ACTH-Secreting Pituitary Adenoma	hsa-mir-153	9.96802e-08
ACTH-Secreting Pituitary Adenoma	hsa-mir-140	9.85483e-08
ACTH-Secreting Pituitary Adenoma	hsa-mir-139	9.71706e-08
ACTH-Secreting Pituitary Adenoma	hsa-mir-491	9.57113e-08
ACTH-Secreting Pituitary Adenoma	hsa-mir-149	9.56293e-08
ACTH-Secreting Pituitary Adenoma	hsa-mir-497	9.30855e-08
ACTH-Secreting Pituitary Adenoma	hsa-mir-95	9.26904e-08
ACTH-Secreting Pituitary Adenoma	hsa-mir-28	9.26779e-08
ACTH-Secreting Pituitary Adenoma	hsa-mir-181d	8.86619e-08
ACTH-Secreting Pituitary Adenoma	hsa-mir-383	8.70659e-08
ACTH-Secreting Pituitary Adenoma	hsa-mir-212	8.70216e-08
ACTH-Secreting Pituitary Adenoma	hsa-mir-449a	8.57518e-08
ACTH-Secreting Pituitary Adenoma	hsa-mir-130b	8.52755e-08
ACTH-Secreting Pituitary Adenoma	hsa-mir-129	8.09004e-08
ACTH-Secreting Pituitary Adenoma	hsa-mir-181c	8.07639e-08
ACTH-Secreting Pituitary Adenoma	hsa-mir-144	8.06377e-08
ACTH-Secreting Pituitary Adenoma	hsa-mir-520b	8.05846e-08
ACTH-Secreting Pituitary Adenoma	hsa-mir-488	7.98886e-08
ACTH-Secreting Pituitary Adenoma	hsa-mir-449b	7.97786e-08
ACTH-Secreting Pituitary Adenoma	hsa-mir-301a	7.89021e-08
ACTH-Secreting Pituitary Adenoma	hsa-mir-184	7.66901e-08
ACTH-Secreting Pituitary Adenoma	hsa-mir-451	7.6409e-08
ACTH-Secreting Pituitary Adenoma	hsa-mir-363	7.63912e-08
ACTH-Secreting Pituitary Adenoma	hsa-mir-452	7.5955e-08
ACTH-Secreting Pituitary Adenoma	hsa-mir-376c	7.42071e-08
ACTH-Secreting Pituitary Adenoma	hsa-mir-197	7.197e-08
ACTH-Secreting Pituitary Adenoma	hsa-mir-186	7.12248e-08
ACTH-Secreting Pituitary Adenoma	hsa-mir-198	7.11723e-08
ACTH-Secreting Pituitary Adenoma	hsa-mir-148b	7.07048e-08
ACTH-Secreting Pituitary Adenoma	hsa-mir-151	6.7858e-08
ACTH-Secreting Pituitary Adenoma	hsa-mir-23a	6.78251e-08
ACTH-Secreting Pituitary Adenoma	hsa-mir-494	6.46769e-08
ACTH-Secreting Pituitary Adenoma	hsa-mir-376a	6.34788e-08
ACTH-Secreting Pituitary Adenoma	hsa-mir-516a	5.94986e-08
ACTH-Secreting Pituitary Adenoma	hsa-mir-340	5.79904e-08
ACTH-Secreting Pituitary Adenoma	hsa-mir-498	5.76337e-08
ACTH-Secreting Pituitary Adenoma	hsa-mir-299	5.65827e-08
ACTH-Secreting Pituitary Adenoma	hsa-mir-520c	5.65187e-08
ACTH-Secreting Pituitary Adenoma	hsa-mir-455	5.59574e-08
ACTH-Secreting Pituitary Adenoma	hsa-mir-516b	5.57881e-08
ACTH-Secreting Pituitary Adenoma	hsa-mir-301b	5.56946e-08
ACTH-Secreting Pituitary Adenoma	hsa-mir-510	5.39432e-08
ACTH-Secreting Pituitary Adenoma	hsa-mir-542	5.38682e-08
ACTH-Secreting Pituitary Adenoma	hsa-mir-211	5.30301e-08
ACTH-Secreting Pituitary Adenoma	hsa-mir-484	5.25336e-08
ACTH-Secreting Pituitary Adenoma	hsa-mir-154	5.16623e-08
ACTH-Secreting Pituitary Adenoma	hsa-mir-217	5.12916e-08
ACTH-Secreting Pituitary Adenoma	hsa-mir-216a	5.05457e-08
ACTH-Secreting Pituitary Adenoma	hsa-mir-421	5.00698e-08
ACTH-Secreting Pituitary Adenoma	hsa-mir-454	4.95868e-08
ACTH-Secreting Pituitary Adenoma	hsa-mir-495	4.66143e-08
ACTH-Secreting Pituitary Adenoma	hsa-mir-216b	4.63696e-08
ACTH-Secreting Pituitary Adenoma	hsa-mir-187	4.52032e-08
ACTH-Secreting Pituitary Adenoma	hsa-mir-370	4.46177e-08
ACTH-Secreting Pituitary Adenoma	hsa-mir-658	4.36035e-08
ACTH-Secreting Pituitary Adenoma	hsa-mir-33a	4.35986e-08
ACTH-Secreting Pituitary Adenoma	hsa-mir-381	4.28187e-08
ACTH-Secreting Pituitary Adenoma	hsa-mir-486	4.26058e-08
ACTH-Secreting Pituitary Adenoma	hsa-mir-33b	4.18423e-08
ACTH-Secreting Pituitary Adenoma	hsa-mir-575	4.17988e-08
ACTH-Secreting Pituitary Adenoma	hsa-mir-521	4.11637e-08
ACTH-Secreting Pituitary Adenoma	hsa-mir-376b	4.09819e-08
ACTH-Secreting Pituitary Adenoma	hsa-mir-660	4.06441e-08
ACTH-Secreting Pituitary Adenoma	hsa-mir-409	4.01268e-08
ACTH-Secreting Pituitary Adenoma	hsa-mir-520d	3.98941e-08
ACTH-Secreting Pituitary Adenoma	hsa-mir-423	3.86095e-08
ACTH-Secreting Pituitary Adenoma	hsa-mir-432	3.82405e-08
ACTH-Secreting Pituitary Adenoma	hsa-mir-337	3.77936e-08
ACTH-Secreting Pituitary Adenoma	hsa-mir-663	3.77462e-08
ACTH-Secreting Pituitary Adenoma	hsa-mir-532	3.58745e-08
ACTH-Secreting Pituitary Adenoma	hsa-mir-382	3.5181e-08
ACTH-Secreting Pituitary Adenoma	hsa-mir-561	3.26084e-08
ACTH-Secreting Pituitary Adenoma	hsa-mir-152	3.12936e-08
ACTH-Secreting Pituitary Adenoma	hsa-mir-330	3.08824e-08
ACTH-Secreting Pituitary Adenoma	hsa-mir-188	3.01806e-08
ACTH-Secreting Pituitary Adenoma	hsa-mir-520h	2.89543e-08
ACTH-Secreting Pituitary Adenoma	hsa-mir-526a	2.87368e-08
ACTH-Secreting Pituitary Adenoma	hsa-mir-629	2.87079e-08
ACTH-Secreting Pituitary Adenoma	hsa-mir-331	2.82835e-08
ACTH-Secreting Pituitary Adenoma	hsa-mir-520a	2.81716e-08
ACTH-Secreting Pituitary Adenoma	hsa-mir-377	2.78992e-08
ACTH-Secreting Pituitary Adenoma	hsa-mir-185	2.7239e-08
ACTH-Secreting Pituitary Adenoma	hsa-mir-526b	2.64976e-08
ACTH-Secreting Pituitary Adenoma	hsa-mir-515	2.60551e-08
ACTH-Secreting Pituitary Adenoma	hsa-mir-512	2.59944e-08
ACTH-Secreting Pituitary Adenoma	hsa-mir-371	2.58924e-08
ACTH-Secreting Pituitary Adenoma	hsa-mir-134	2.58235e-08
ACTH-Secreting Pituitary Adenoma	hsa-mir-300	2.56611e-08
ACTH-Secreting Pituitary Adenoma	hsa-mir-507	2.56363e-08
ACTH-Secreting Pituitary Adenoma	hsa-mir-193a	2.5605e-08
ACTH-Secreting Pituitary Adenoma	hsa-mir-520e	2.5201e-08
ACTH-Secreting Pituitary Adenoma	hsa-mir-151a	2.5e-08
ACTH-Secreting Pituitary Adenoma	hsa-mir-378a	2.48709e-08
ACTH-Secreting Pituitary Adenoma	hsa-mir-208b	2.42154e-08
ACTH-Secreting Pituitary Adenoma	hsa-mir-708	2.39831e-08
ACTH-Secreting Pituitary Adenoma	hsa-mir-138	2.39816e-08
ACTH-Secreting Pituitary Adenoma	hsa-mir-362	2.39085e-08
ACTH-Secreting Pituitary Adenoma	hsa-mir-625	2.37451e-08
ACTH-Secreting Pituitary Adenoma	hsa-mir-297	2.3539e-08
ACTH-Secreting Pituitary Adenoma	hsa-mir-487b	2.30734e-08
ACTH-Secreting Pituitary Adenoma	hsa-mir-433	2.27526e-08
ACTH-Secreting Pituitary Adenoma	hsa-mir-103a	2.27291e-08
ACTH-Secreting Pituitary Adenoma	hsa-mir-638	2.27281e-08
ACTH-Secreting Pituitary Adenoma	hsa-mir-425	2.26459e-08
ACTH-Secreting Pituitary Adenoma	hsa-mir-523	2.26195e-08
ACTH-Secreting Pituitary Adenoma	hsa-mir-379	2.25294e-08
ACTH-Secreting Pituitary Adenoma	hsa-mir-451a	2.22768e-08
ACTH-Secreting Pituitary Adenoma	hsa-mir-608	2.18152e-08
ACTH-Secreting Pituitary Adenoma	hsa-mir-320e	2.16415e-08
ACTH-Secreting Pituitary Adenoma	hsa-mir-450a	2.16415e-08
ACTH-Secreting Pituitary Adenoma	hsa-mir-450b	2.16415e-08
ACTH-Secreting Pituitary Adenoma	hsa-mir-136	2.14728e-08
ACTH-Secreting Pituitary Adenoma	hsa-mir-518b	2.14668e-08
ACTH-Secreting Pituitary Adenoma	hsa-mir-1202	2.13441e-08
ACTH-Secreting Pituitary Adenoma	hsa-mir-1231	2.13441e-08
ACTH-Secreting Pituitary Adenoma	hsa-mir-1234	2.13441e-08
ACTH-Secreting Pituitary Adenoma	hsa-mir-1301	2.13441e-08
ACTH-Secreting Pituitary Adenoma	hsa-mir-26	2.13441e-08
ACTH-Secreting Pituitary Adenoma	hsa-mir-500b	2.13441e-08
ACTH-Secreting Pituitary Adenoma	hsa-mir-517c	2.13441e-08
ACTH-Secreting Pituitary Adenoma	hsa-mir-522	2.13441e-08
ACTH-Secreting Pituitary Adenoma	hsa-mir-527	2.13441e-08
ACTH-Secreting Pituitary Adenoma	hsa-mir-92	2.13441e-08
ACTH-Secreting Pituitary Adenoma	hsa-mir-365b	2.12461e-08
ACTH-Secreting Pituitary Adenoma	hsa-mir-622	2.1155e-08
ACTH-Secreting Pituitary Adenoma	hsa-mir-320a	2.10406e-08
ACTH-Secreting Pituitary Adenoma	hsa-mir-1245a	2.10263e-08
ACTH-Secreting Pituitary Adenoma	hsa-mir-1245b	2.10263e-08
ACTH-Secreting Pituitary Adenoma	hsa-mir-1323	2.10263e-08
ACTH-Secreting Pituitary Adenoma	hsa-mir-1469	2.10263e-08
ACTH-Secreting Pituitary Adenoma	hsa-mir-181	2.10263e-08
ACTH-Secreting Pituitary Adenoma	hsa-mir-2355	2.10263e-08
ACTH-Secreting Pituitary Adenoma	hsa-mir-3130	2.10263e-08
ACTH-Secreting Pituitary Adenoma	hsa-mir-3186	2.10263e-08
ACTH-Secreting Pituitary Adenoma	hsa-mir-4257	2.10263e-08
ACTH-Secreting Pituitary Adenoma	hsa-mir-4306	2.10263e-08
ACTH-Secreting Pituitary Adenoma	hsa-mir-718	2.10263e-08
ACTH-Secreting Pituitary Adenoma	hsa-mir-328	2.09986e-08
ACTH-Secreting Pituitary Adenoma	hsa-mir-603	2.09972e-08
ACTH-Secreting Pituitary Adenoma	hsa-mir-1249	2.07941e-08
ACTH-Secreting Pituitary Adenoma	hsa-mir-1303	2.05323e-08
ACTH-Secreting Pituitary Adenoma	hsa-mir-2110	2.05323e-08
ACTH-Secreting Pituitary Adenoma	hsa-mir-324	2.04032e-08
ACTH-Secreting Pituitary Adenoma	hsa-mir-501	2.03565e-08
ACTH-Secreting Pituitary Adenoma	hsa-mir-1915	2.03443e-08
ACTH-Secreting Pituitary Adenoma	hsa-mir-1258	2.02934e-08
ACTH-Secreting Pituitary Adenoma	hsa-mir-508	1.99903e-08
ACTH-Secreting Pituitary Adenoma	hsa-mir-365a	1.9804e-08
ACTH-Secreting Pituitary Adenoma	hsa-mir-514a	1.97675e-08
ACTH-Secreting Pituitary Adenoma	hsa-mir-200	1.97538e-08
ACTH-Secreting Pituitary Adenoma	hsa-mir-520f	1.96769e-08
ACTH-Secreting Pituitary Adenoma	hsa-mir-520g	1.96769e-08
ACTH-Secreting Pituitary Adenoma	hsa-mir-1271	1.96227e-08
ACTH-Secreting Pituitary Adenoma	hsa-mir-661	1.95816e-08
ACTH-Secreting Pituitary Adenoma	hsa-mir-760	1.95218e-08
ACTH-Secreting Pituitary Adenoma	hsa-mir-663b	1.94983e-08
ACTH-Secreting Pituitary Adenoma	hsa-mir-646	1.94971e-08
ACTH-Secreting Pituitary Adenoma	hsa-mir-612	1.94285e-08
ACTH-Secreting Pituitary Adenoma	hsa-mir-657	1.94285e-08
ACTH-Secreting Pituitary Adenoma	hsa-mir-151b	1.93752e-08
ACTH-Secreting Pituitary Adenoma	hsa-mir-615	1.93177e-08
ACTH-Secreting Pituitary Adenoma	hsa-mir-574	1.92741e-08
ACTH-Secreting Pituitary Adenoma	hsa-mir-518e	1.9232e-08
ACTH-Secreting Pituitary Adenoma	hsa-mir-621	1.9232e-08
ACTH-Secreting Pituitary Adenoma	hsa-mir-933	1.9232e-08
ACTH-Secreting Pituitary Adenoma	hsa-mir-499a	1.91998e-08
ACTH-Secreting Pituitary Adenoma	hsa-mir-593	1.91968e-08
ACTH-Secreting Pituitary Adenoma	hsa-mir-499b	1.91393e-08
ACTH-Secreting Pituitary Adenoma	hsa-mir-1233	1.91234e-08
ACTH-Secreting Pituitary Adenoma	hsa-mir-124a	1.91234e-08
ACTH-Secreting Pituitary Adenoma	hsa-mir-1285	1.91234e-08
ACTH-Secreting Pituitary Adenoma	hsa-mir-1228	1.90782e-08
ACTH-Secreting Pituitary Adenoma	hsa-mir-449c	1.90782e-08
ACTH-Secreting Pituitary Adenoma	hsa-mir-518f	1.90782e-08
ACTH-Secreting Pituitary Adenoma	hsa-mir-524	1.90782e-08
ACTH-Secreting Pituitary Adenoma	hsa-mir-551a	1.90782e-08
ACTH-Secreting Pituitary Adenoma	hsa-mir-570	1.90782e-08
ACTH-Secreting Pituitary Adenoma	hsa-mir-577	1.90782e-08
ACTH-Secreting Pituitary Adenoma	hsa-mir-591	1.90782e-08
ACTH-Secreting Pituitary Adenoma	hsa-mir-595	1.90782e-08
ACTH-Secreting Pituitary Adenoma	hsa-mir-605	1.90782e-08
ACTH-Secreting Pituitary Adenoma	hsa-mir-610	1.90782e-08
ACTH-Secreting Pituitary Adenoma	hsa-mir-938	1.90782e-08
ACTH-Secreting Pituitary Adenoma	hsa-mir-202	1.89616e-08
ACTH-Secreting Pituitary Adenoma	hsa-mir-632	1.8872e-08
ACTH-Secreting Pituitary Adenoma	hsa-mir-325	1.88038e-08
ACTH-Secreting Pituitary Adenoma	hsa-mir-1254	1.87828e-08
ACTH-Secreting Pituitary Adenoma	hsa-mir-3940	1.87828e-08
ACTH-Secreting Pituitary Adenoma	hsa-mir-1280	1.87738e-08
ACTH-Secreting Pituitary Adenoma	hsa-mir-1256	1.87435e-08
ACTH-Secreting Pituitary Adenoma	hsa-mir-1296	1.87435e-08
ACTH-Secreting Pituitary Adenoma	hsa-mir-616	1.87435e-08
ACTH-Secreting Pituitary Adenoma	hsa-mir-647	1.87435e-08
ACTH-Secreting Pituitary Adenoma	hsa-mir-1179	1.86207e-08
ACTH-Secreting Pituitary Adenoma	hsa-mir-1273c	1.86207e-08
ACTH-Secreting Pituitary Adenoma	hsa-mir-1275	1.86207e-08
ACTH-Secreting Pituitary Adenoma	hsa-mir-567	1.86207e-08
ACTH-Secreting Pituitary Adenoma	hsa-mir-1290	1.85843e-08
ACTH-Secreting Pituitary Adenoma	hsa-mir-601	1.83759e-08
ACTH-Secreting Pituitary Adenoma	hsa-mir-525	1.82316e-08
ACTH-Secreting Pituitary Adenoma	hsa-mir-1299	1.81958e-08
ACTH-Secreting Pituitary Adenoma	hsa-mir-519c	1.81336e-08
ACTH-Secreting Pituitary Adenoma	hsa-mir-584	1.8132e-08
ACTH-Secreting Pituitary Adenoma	hsa-mir-345	1.81272e-08
ACTH-Secreting Pituitary Adenoma	hsa-mir-630	1.8109e-08
ACTH-Secreting Pituitary Adenoma	hsa-mir-552	1.80791e-08
ACTH-Secreting Pituitary Adenoma	hsa-mir-602	1.80075e-08
ACTH-Secreting Pituitary Adenoma	hsa-mir-1322	1.7896e-08
ACTH-Secreting Pituitary Adenoma	hsa-mir-617	1.7896e-08
ACTH-Secreting Pituitary Adenoma	hsa-mir-758	1.7896e-08
ACTH-Secreting Pituitary Adenoma	hsa-mir-766	1.7896e-08
ACTH-Secreting Pituitary Adenoma	hsa-mir-548d	1.78534e-08
ACTH-Secreting Pituitary Adenoma	hsa-mir-1260a	1.78354e-08
ACTH-Secreting Pituitary Adenoma	hsa-mir-1305	1.78354e-08
ACTH-Secreting Pituitary Adenoma	hsa-mir-3163	1.78354e-08
ACTH-Secreting Pituitary Adenoma	hsa-mir-493	1.78281e-08
ACTH-Secreting Pituitary Adenoma	hsa-mir-637	1.77045e-08
ACTH-Secreting Pituitary Adenoma	hsa-mir-320b	1.74712e-08
ACTH-Secreting Pituitary Adenoma	hsa-mir-517a	1.74568e-08
ACTH-Secreting Pituitary Adenoma	hsa-mir-128	1.74397e-08
ACTH-Secreting Pituitary Adenoma	hsa-mir-323b	1.74077e-08
ACTH-Secreting Pituitary Adenoma	hsa-mir-642b	1.7402e-08
ACTH-Secreting Pituitary Adenoma	hsa-mir-519e	1.7373e-08
ACTH-Secreting Pituitary Adenoma	hsa-mir-518c	1.73408e-08
ACTH-Secreting Pituitary Adenoma	hsa-mir-1471	1.73127e-08
ACTH-Secreting Pituitary Adenoma	hsa-mir-431	1.72865e-08
ACTH-Secreting Pituitary Adenoma	hsa-mir-374a	1.72831e-08
ACTH-Secreting Pituitary Adenoma	hsa-mir-361	1.71771e-08
ACTH-Secreting Pituitary Adenoma	hsa-mir-544a	1.70361e-08
ACTH-Secreting Pituitary Adenoma	hsa-mir-544b	1.70361e-08
ACTH-Secreting Pituitary Adenoma	hsa-mir-346	1.70334e-08
ACTH-Secreting Pituitary Adenoma	hsa-mir-190a	1.69933e-08
ACTH-Secreting Pituitary Adenoma	hsa-mir-744	1.68701e-08
ACTH-Secreting Pituitary Adenoma	hsa-mir-302f	1.67964e-08
ACTH-Secreting Pituitary Adenoma	hsa-mir-506	1.67708e-08
ACTH-Secreting Pituitary Adenoma	hsa-mir-650	1.67556e-08
ACTH-Secreting Pituitary Adenoma	hsa-mir-636	1.67459e-08
ACTH-Secreting Pituitary Adenoma	hsa-mir-885	1.65396e-08
ACTH-Secreting Pituitary Adenoma	hsa-mir-502	1.65087e-08
ACTH-Secreting Pituitary Adenoma	hsa-mir-103b	1.63845e-08
ACTH-Secreting Pituitary Adenoma	hsa-mir-1297	1.61017e-08
ACTH-Secreting Pituitary Adenoma	hsa-mir-511	1.61017e-08
ACTH-Secreting Pituitary Adenoma	hsa-mir-378b	1.60384e-08
ACTH-Secreting Pituitary Adenoma	hsa-mir-378c	1.60384e-08
ACTH-Secreting Pituitary Adenoma	hsa-mir-378d	1.60384e-08
ACTH-Secreting Pituitary Adenoma	hsa-mir-378e	1.60384e-08
ACTH-Secreting Pituitary Adenoma	hsa-mir-378f	1.60384e-08
ACTH-Secreting Pituitary Adenoma	hsa-mir-378g	1.60384e-08
ACTH-Secreting Pituitary Adenoma	hsa-mir-378h	1.60384e-08
ACTH-Secreting Pituitary Adenoma	hsa-mir-378i	1.60384e-08
ACTH-Secreting Pituitary Adenoma	hsa-mir-422a	1.59346e-08
ACTH-Secreting Pituitary Adenoma	hsa-mir-720	1.59241e-08
ACTH-Secreting Pituitary Adenoma	hsa-mir-642a	1.58608e-08
ACTH-Secreting Pituitary Adenoma	hsa-mir-411	1.54442e-08
ACTH-Secreting Pituitary Adenoma	hsa-mir-302e	1.53346e-08
ACTH-Secreting Pituitary Adenoma	hsa-mir-504	1.52561e-08
ACTH-Secreting Pituitary Adenoma	hsa-mir-492	1.51245e-08
ACTH-Secreting Pituitary Adenoma	hsa-mir-326	1.50602e-08
ACTH-Secreting Pituitary Adenoma	hsa-mir-1227	1.50204e-08
ACTH-Secreting Pituitary Adenoma	hsa-mir-1229	1.50204e-08
ACTH-Secreting Pituitary Adenoma	hsa-mir-944	1.50204e-08
ACTH-Secreting Pituitary Adenoma	hsa-mir-451b	1.49913e-08
ACTH-Secreting Pituitary Adenoma	hsa-mir-513a	1.49205e-08
ACTH-Secreting Pituitary Adenoma	hsa-mir-873	1.49115e-08
ACTH-Secreting Pituitary Adenoma	hsa-mir-519d	1.485e-08
ACTH-Secreting Pituitary Adenoma	hsa-mir-557	1.47514e-08
ACTH-Secreting Pituitary Adenoma	hsa-mir-147a	1.46925e-08
ACTH-Secreting Pituitary Adenoma	hsa-mir-590	1.44021e-08
ACTH-Secreting Pituitary Adenoma	hsa-mir-1224	1.42241e-08
ACTH-Secreting Pituitary Adenoma	hsa-mir-652	1.40171e-08
ACTH-Secreting Pituitary Adenoma	hsa-mir-503	1.38304e-08
ACTH-Secreting Pituitary Adenoma	hsa-mir-513b	1.38297e-08
ACTH-Secreting Pituitary Adenoma	hsa-mir-513c	1.38297e-08
ACTH-Secreting Pituitary Adenoma	hsa-mir-483	1.38273e-08
ACTH-Secreting Pituitary Adenoma	hsa-mir-105	1.3696e-08
ACTH-Secreting Pituitary Adenoma	hsa-mir-371a	1.36043e-08
ACTH-Secreting Pituitary Adenoma	hsa-mir-550a	1.35404e-08
ACTH-Secreting Pituitary Adenoma	hsa-mir-320d	1.35303e-08
ACTH-Secreting Pituitary Adenoma	hsa-mir-518a	1.34643e-08
ACTH-Secreting Pituitary Adenoma	hsa-mir-208a	1.33385e-08
ACTH-Secreting Pituitary Adenoma	hsa-mir-596	1.32134e-08
ACTH-Secreting Pituitary Adenoma	hsa-mir-874	1.31897e-08
ACTH-Secreting Pituitary Adenoma	hsa-mir-505	1.31624e-08
ACTH-Secreting Pituitary Adenoma	hsa-mir-1183	1.30892e-08
ACTH-Secreting Pituitary Adenoma	hsa-mir-1909	1.30892e-08
ACTH-Secreting Pituitary Adenoma	hsa-mir-640	1.30787e-08
ACTH-Secreting Pituitary Adenoma	hsa-mir-765	1.30107e-08
ACTH-Secreting Pituitary Adenoma	hsa-mir-583	1.28909e-08
ACTH-Secreting Pituitary Adenoma	hsa-mir-485	1.28851e-08
ACTH-Secreting Pituitary Adenoma	hsa-mir-329	1.28685e-08
ACTH-Secreting Pituitary Adenoma	hsa-mir-509	1.28629e-08
ACTH-Secreting Pituitary Adenoma	hsa-mir-489	1.28483e-08
ACTH-Secreting Pituitary Adenoma	hsa-mir-599	1.28196e-08
ACTH-Secreting Pituitary Adenoma	hsa-mir-614	1.28196e-08
ACTH-Secreting Pituitary Adenoma	hsa-mir-648	1.28196e-08
ACTH-Secreting Pituitary Adenoma	hsa-mir-539	1.27968e-08
ACTH-Secreting Pituitary Adenoma	hsa-mir-922	1.25163e-08
ACTH-Secreting Pituitary Adenoma	hsa-mir-320c	1.24592e-08
ACTH-Secreting Pituitary Adenoma	hsa-mir-767	1.24246e-08
ACTH-Secreting Pituitary Adenoma	hsa-mir-935	1.23837e-08
ACTH-Secreting Pituitary Adenoma	hsa-mir-655	1.23247e-08
ACTH-Secreting Pituitary Adenoma	hsa-mir-1246	1.22903e-08
ACTH-Secreting Pituitary Adenoma	hsa-mir-3151	1.22445e-08
ACTH-Secreting Pituitary Adenoma	hsa-mir-664	1.21818e-08
ACTH-Secreting Pituitary Adenoma	hsa-mir-323a	1.21483e-08
ACTH-Secreting Pituitary Adenoma	hsa-mir-500a	1.2038e-08
ACTH-Secreting Pituitary Adenoma	hsa-mir-190b	1.18903e-08
ACTH-Secreting Pituitary Adenoma	hsa-mir-448	1.17661e-08
ACTH-Secreting Pituitary Adenoma	hsa-mir-600	1.17479e-08
ACTH-Secreting Pituitary Adenoma	hsa-mir-611	1.17479e-08
ACTH-Secreting Pituitary Adenoma	hsa-mir-654	1.17479e-08
ACTH-Secreting Pituitary Adenoma	hsa-mir-662	1.17479e-08
ACTH-Secreting Pituitary Adenoma	hsa-mir-769	1.17479e-08
ACTH-Secreting Pituitary Adenoma	hsa-mir-487a	1.17079e-08
ACTH-Secreting Pituitary Adenoma	hsa-mir-663a	1.16877e-08
ACTH-Secreting Pituitary Adenoma	hsa-mir-519a	1.14894e-08
ACTH-Secreting Pituitary Adenoma	hsa-mir-671	1.14877e-08
ACTH-Secreting Pituitary Adenoma	hsa-mir-1827	1.13182e-08
ACTH-Secreting Pituitary Adenoma	hsa-mir-941	1.11734e-08
ACTH-Secreting Pituitary Adenoma	hsa-mir-633	1.11635e-08
ACTH-Secreting Pituitary Adenoma	hsa-mir-1286	1.10618e-08
ACTH-Secreting Pituitary Adenoma	hsa-mir-490	1.10555e-08
ACTH-Secreting Pituitary Adenoma	hsa-mir-147b	1.10019e-08
ACTH-Secreting Pituitary Adenoma	hsa-mir-3148	1.09627e-08
ACTH-Secreting Pituitary Adenoma	hsa-mir-569	1.09627e-08
ACTH-Secreting Pituitary Adenoma	hsa-mir-598	1.06722e-08
ACTH-Secreting Pituitary Adenoma	hsa-mir-571	1.05268e-08
ACTH-Secreting Pituitary Adenoma	hsa-mir-384	1.0524e-08
ACTH-Secreting Pituitary Adenoma	hsa-mir-298	1.03638e-08
ACTH-Secreting Pituitary Adenoma	hsa-mir-628	1.00576e-08
ACTH-Secreting Pituitary Adenoma	hsa-mir-592	9.66838e-09
ACTH-Secreting Pituitary Adenoma	hsa-mir-572	9.56189e-09
ACTH-Secreting Pituitary Adenoma	hsa-mir-1181	9.50583e-09
ACTH-Secreting Pituitary Adenoma	hsa-mir-1236	9.3258e-09
ACTH-Secreting Pituitary Adenoma	hsa-mir-1266	9.08673e-09
ACTH-Secreting Pituitary Adenoma	hsa-mir-519b	9.08183e-09
ACTH-Secreting Pituitary Adenoma	hsa-mir-374b	8.82913e-09
ACTH-Secreting Pituitary Adenoma	hsa-mir-675	8.60879e-09
ACTH-Secreting Pituitary Adenoma	hsa-mir-410	8.47658e-09
ACTH-Secreting Pituitary Adenoma	hsa-mir-624	7.74589e-09
ACTH-Secreting Pituitary Adenoma	hsa-mir-3179	7.73374e-09
ACTH-Secreting Pituitary Adenoma	hsa-mir-550b	7.73374e-09
ACTH-Secreting Pituitary Adenoma	hsa-mir-548b	6.95753e-09
ACTH-Secreting Pituitary Adenoma	hsa-mir-659	6.15105e-09
ACTH-Secreting Pituitary Adenoma	hsa-mir-2861	6.10472e-09
ACTH-Secreting Pituitary Adenoma	hsa-mir-3196	6.10472e-09
ACTH-Secreting Pituitary Adenoma	hsa-mir-711	5.42644e-09
ACTH-Secreting Pituitary Adenoma	hsa-mir-1293	5.29482e-09
ACTH-Secreting Pituitary Adenoma	hsa-mir-942	5.26801e-09
ACTH-Secreting Pituitary Adenoma	hsa-mir-548a	5.15401e-09
ACTH-Secreting Pituitary Adenoma	hsa-mir-545	5.07065e-09
ACTH-Secreting Pituitary Adenoma	hsa-mir-1180	4.85588e-09
ACTH-Secreting Pituitary Adenoma	hsa-mir-1184	4.85588e-09
ACTH-Secreting Pituitary Adenoma	hsa-mir-1247	4.85588e-09
ACTH-Secreting Pituitary Adenoma	hsa-mir-1273a	4.85588e-09
ACTH-Secreting Pituitary Adenoma	hsa-mir-1972	4.85588e-09
ACTH-Secreting Pituitary Adenoma	hsa-mir-566	4.85588e-09
ACTH-Secreting Pituitary Adenoma	hsa-mir-582	4.85588e-09
ACTH-Secreting Pituitary Adenoma	hsa-mir-589	4.85588e-09
ACTH-Secreting Pituitary Adenoma	hsa-mir-619	4.85588e-09
ACTH-Secreting Pituitary Adenoma	hsa-mir-627	4.85588e-09
ACTH-Secreting Pituitary Adenoma	hsa-mir-635	4.85588e-09
ACTH-Secreting Pituitary Adenoma	hsa-mir-1302	4.24559e-09
ACTH-Secreting Pituitary Adenoma	hsa-mir-369	3.67038e-09
ACTH-Secreting Pituitary Adenoma	hsa-mir-564	3.67038e-09
ACTH-Secreting Pituitary Adenoma	hsa-mir-4792	3.63975e-09
ACTH-Secreting Pituitary Adenoma	hsa-mir-548c	3.62436e-09
ACTH-Secreting Pituitary Adenoma	hsa-mir-1287	3.61076e-09
ACTH-Secreting Pituitary Adenoma	hsa-mir-641	3.61076e-09
ACTH-Secreting Pituitary Adenoma	hsa-mir-189	3.59278e-09
ACTH-Secreting Pituitary Adenoma	hsa-mir-668	3.57377e-09
ACTH-Secreting Pituitary Adenoma	hsa-mir-1207	3.57348e-09
Acute Coronary Syndrome	hsa-mir-21	2.4275e-07
Acute Coronary Syndrome	hsa-mir-221	2.21914e-07
Acute Coronary Syndrome	hsa-mir-210	2.15526e-07
Acute Coronary Syndrome	hsa-mir-223	2.11655e-07
Acute Coronary Syndrome	hsa-mir-17	2.10539e-07
Acute Coronary Syndrome	hsa-mir-16	2.10485e-07
Acute Coronary Syndrome	hsa-mir-150	2.09511e-07
Acute Coronary Syndrome	hsa-mir-125b	2.09445e-07
Acute Coronary Syndrome	hsa-mir-222	2.09185e-07
Acute Coronary Syndrome	hsa-let-7a	2.06969e-07
Acute Coronary Syndrome	hsa-mir-20a	1.98374e-07
Acute Coronary Syndrome	hsa-mir-126	1.96584e-07
Acute Coronary Syndrome	hsa-mir-142	1.96399e-07
Acute Coronary Syndrome	hsa-mir-29a	1.93788e-07
Acute Coronary Syndrome	hsa-mir-19b	1.93177e-07
Acute Coronary Syndrome	hsa-mir-200c	1.93133e-07
Acute Coronary Syndrome	hsa-mir-145	1.92782e-07
Acute Coronary Syndrome	hsa-mir-199a	1.92657e-07
Acute Coronary Syndrome	hsa-let-7b	1.9215e-07
Acute Coronary Syndrome	hsa-mir-200b	1.90031e-07
Acute Coronary Syndrome	hsa-mir-195	1.886e-07
Acute Coronary Syndrome	hsa-mir-18a	1.87308e-07
Acute Coronary Syndrome	hsa-mir-15a	1.87254e-07
Acute Coronary Syndrome	hsa-let-7e	1.86335e-07
Acute Coronary Syndrome	hsa-mir-143	1.8379e-07
Acute Coronary Syndrome	hsa-mir-34a	1.83329e-07
Acute Coronary Syndrome	hsa-mir-106b	1.80689e-07
Acute Coronary Syndrome	hsa-mir-214	1.80367e-07
Acute Coronary Syndrome	hsa-mir-19a	1.78594e-07
Acute Coronary Syndrome	hsa-let-7c	1.77778e-07
Acute Coronary Syndrome	hsa-mir-30a	1.77736e-07
Acute Coronary Syndrome	hsa-let-7d	1.74827e-07
Acute Coronary Syndrome	hsa-mir-29b	1.73902e-07
Acute Coronary Syndrome	hsa-mir-182	1.73225e-07
Acute Coronary Syndrome	hsa-mir-486	1.71804e-07
Acute Coronary Syndrome	hsa-mir-200a	1.71707e-07
Acute Coronary Syndrome	hsa-mir-196a	1.70729e-07
Acute Coronary Syndrome	hsa-mir-24	1.66826e-07
Acute Coronary Syndrome	hsa-mir-206	1.66099e-07
Acute Coronary Syndrome	hsa-mir-146b	1.65448e-07
Acute Coronary Syndrome	hsa-mir-181b	1.6444e-07
Acute Coronary Syndrome	hsa-mir-181a	1.64301e-07
Acute Coronary Syndrome	hsa-let-7f	1.62521e-07
Acute Coronary Syndrome	hsa-mir-29c	1.60997e-07
Acute Coronary Syndrome	hsa-mir-23a	1.60683e-07
Acute Coronary Syndrome	hsa-mir-9	1.60455e-07
Acute Coronary Syndrome	hsa-mir-92a	1.56014e-07
Acute Coronary Syndrome	hsa-mir-205	1.55494e-07
Acute Coronary Syndrome	hsa-mir-148a	1.54986e-07
Acute Coronary Syndrome	hsa-mir-125a	1.54324e-07
Acute Coronary Syndrome	hsa-let-7i	1.54022e-07
Acute Coronary Syndrome	hsa-mir-218	1.48322e-07
Acute Coronary Syndrome	hsa-mir-141	1.47202e-07
Acute Coronary Syndrome	hsa-mir-100	1.43005e-07
Acute Coronary Syndrome	hsa-mir-99a	1.42949e-07
Acute Coronary Syndrome	hsa-mir-34b	1.42553e-07
Acute Coronary Syndrome	hsa-mir-429	1.4163e-07
Acute Coronary Syndrome	hsa-mir-30b	1.4137e-07
Acute Coronary Syndrome	hsa-mir-203	1.41287e-07
Acute Coronary Syndrome	hsa-mir-132	1.40313e-07
Acute Coronary Syndrome	hsa-mir-30c	1.38481e-07
Acute Coronary Syndrome	hsa-mir-296	1.37305e-07
Acute Coronary Syndrome	hsa-mir-34c	1.36894e-07
Acute Coronary Syndrome	hsa-mir-107	1.35783e-07
Acute Coronary Syndrome	hsa-mir-130a	1.35357e-07
Acute Coronary Syndrome	hsa-let-7g	1.35147e-07
Acute Coronary Syndrome	hsa-mir-22	1.34568e-07
Acute Coronary Syndrome	hsa-mir-23b	1.33221e-07
Acute Coronary Syndrome	hsa-mir-15b	1.32976e-07
Acute Coronary Syndrome	hsa-mir-10b	1.31341e-07
Acute Coronary Syndrome	hsa-mir-31	1.30763e-07
Acute Coronary Syndrome	hsa-mir-183	1.29782e-07
Acute Coronary Syndrome	hsa-mir-93	1.28716e-07
Acute Coronary Syndrome	hsa-mir-302b	1.28705e-07
Acute Coronary Syndrome	hsa-mir-27a	1.28371e-07
Acute Coronary Syndrome	hsa-mir-25	1.28207e-07
Acute Coronary Syndrome	hsa-mir-106a	1.27259e-07
Acute Coronary Syndrome	hsa-mir-26a	1.25394e-07
Acute Coronary Syndrome	hsa-mir-192	1.246e-07
Acute Coronary Syndrome	hsa-mir-335	1.24498e-07
Acute Coronary Syndrome	hsa-mir-7	1.23934e-07
Acute Coronary Syndrome	hsa-mir-302a	1.22919e-07
Acute Coronary Syndrome	hsa-mir-30d	1.19016e-07
Acute Coronary Syndrome	hsa-mir-130b	1.17393e-07
Acute Coronary Syndrome	hsa-mir-302c	1.1678e-07
Acute Coronary Syndrome	hsa-mir-122	1.15474e-07
Acute Coronary Syndrome	hsa-mir-127	1.15326e-07
Acute Coronary Syndrome	hsa-mir-342	1.15008e-07
Acute Coronary Syndrome	hsa-mir-199b	1.13443e-07
Acute Coronary Syndrome	hsa-mir-194	1.13326e-07
Acute Coronary Syndrome	hsa-mir-494	1.12438e-07
Acute Coronary Syndrome	hsa-mir-101	1.11242e-07
Acute Coronary Syndrome	hsa-mir-204	1.0948e-07
Acute Coronary Syndrome	hsa-mir-20b	1.0625e-07
Acute Coronary Syndrome	hsa-mir-375	1.05624e-07
Acute Coronary Syndrome	hsa-mir-18b	1.04147e-07
Acute Coronary Syndrome	hsa-mir-367	1.02445e-07
Acute Coronary Syndrome	hsa-mir-215	1.01979e-07
Acute Coronary Syndrome	hsa-mir-373	1.01264e-07
Acute Coronary Syndrome	hsa-mir-338	1.01252e-07
Acute Coronary Syndrome	hsa-mir-96	9.98605e-08
Acute Coronary Syndrome	hsa-mir-423	9.97071e-08
Acute Coronary Syndrome	hsa-mir-184	9.96501e-08
Acute Coronary Syndrome	hsa-mir-629	9.89371e-08
Acute Coronary Syndrome	hsa-mir-135b	9.84409e-08
Acute Coronary Syndrome	hsa-mir-219	9.82084e-08
Acute Coronary Syndrome	hsa-mir-197	9.77978e-08
Acute Coronary Syndrome	hsa-mir-497	9.77376e-08
Acute Coronary Syndrome	hsa-mir-339	9.71727e-08
Acute Coronary Syndrome	hsa-mir-135a	9.61496e-08
Acute Coronary Syndrome	hsa-mir-424	9.52137e-08
Acute Coronary Syndrome	hsa-mir-152	9.42718e-08
Acute Coronary Syndrome	hsa-mir-30e	9.40658e-08
Acute Coronary Syndrome	hsa-mir-98	9.16025e-08
Acute Coronary Syndrome	hsa-mir-28	9.10106e-08
Acute Coronary Syndrome	hsa-mir-372	8.98863e-08
Acute Coronary Syndrome	hsa-mir-193b	8.8733e-08
Acute Coronary Syndrome	hsa-mir-302d	8.69171e-08
Acute Coronary Syndrome	hsa-mir-10a	8.53922e-08
Acute Coronary Syndrome	hsa-mir-99b	8.49311e-08
Acute Coronary Syndrome	hsa-mir-224	8.45163e-08
Acute Coronary Syndrome	hsa-mir-185	8.37498e-08
Acute Coronary Syndrome	hsa-mir-129	8.36495e-08
Acute Coronary Syndrome	hsa-mir-92b	8.31734e-08
Acute Coronary Syndrome	hsa-mir-191	8.29568e-08
Acute Coronary Syndrome	hsa-mir-32	8.19531e-08
Acute Coronary Syndrome	hsa-mir-212	8.17371e-08
Acute Coronary Syndrome	hsa-mir-134	8.01278e-08
Acute Coronary Syndrome	hsa-mir-139	7.88535e-08
Acute Coronary Syndrome	hsa-mir-638	7.77851e-08
Acute Coronary Syndrome	hsa-mir-186	7.70439e-08
Acute Coronary Syndrome	hsa-mir-452	7.66098e-08
Acute Coronary Syndrome	hsa-mir-137	7.64008e-08
Acute Coronary Syndrome	hsa-mir-433	7.6085e-08
Acute Coronary Syndrome	hsa-mir-196b	7.51827e-08
Acute Coronary Syndrome	hsa-mir-27b	7.39332e-08
Acute Coronary Syndrome	hsa-mir-124	7.38691e-08
Acute Coronary Syndrome	hsa-mir-153	7.32569e-08
Acute Coronary Syndrome	hsa-mir-516a	7.31512e-08
Acute Coronary Syndrome	hsa-mir-324	7.03054e-08
Acute Coronary Syndrome	hsa-mir-516b	6.82355e-08
Acute Coronary Syndrome	hsa-mir-149	6.81399e-08
Acute Coronary Syndrome	hsa-mir-484	6.78943e-08
Acute Coronary Syndrome	hsa-mir-198	6.78767e-08
Acute Coronary Syndrome	hsa-mir-491	6.78501e-08
Acute Coronary Syndrome	hsa-mir-520b	6.6796e-08
Acute Coronary Syndrome	hsa-mir-608	6.4429e-08
Acute Coronary Syndrome	hsa-mir-140	6.40106e-08
Acute Coronary Syndrome	hsa-mir-383	6.34286e-08
Acute Coronary Syndrome	hsa-mir-211	6.31713e-08
Acute Coronary Syndrome	hsa-mir-340	6.29448e-08
Acute Coronary Syndrome	hsa-mir-518b	6.25842e-08
Acute Coronary Syndrome	hsa-mir-615	6.19577e-08
Acute Coronary Syndrome	hsa-mir-637	6.16953e-08
Acute Coronary Syndrome	hsa-mir-622	6.13336e-08
Acute Coronary Syndrome	hsa-mir-488	6.0907e-08
Acute Coronary Syndrome	hsa-mir-381	5.98195e-08
Acute Coronary Syndrome	hsa-mir-518c	5.94441e-08
Acute Coronary Syndrome	hsa-mir-449a	5.91402e-08
Acute Coronary Syndrome	hsa-mir-520c	5.86515e-08
Acute Coronary Syndrome	hsa-mir-658	5.8466e-08
Acute Coronary Syndrome	hsa-mir-520d	5.79449e-08
Acute Coronary Syndrome	hsa-mir-602	5.78831e-08
Acute Coronary Syndrome	hsa-mir-95	5.76151e-08
Acute Coronary Syndrome	hsa-mir-26b	5.6704e-08
Acute Coronary Syndrome	hsa-mir-301a	5.57858e-08
Acute Coronary Syndrome	hsa-mir-363	5.57748e-08
Acute Coronary Syndrome	hsa-mir-330	5.55342e-08
Acute Coronary Syndrome	hsa-mir-520h	5.54202e-08
Acute Coronary Syndrome	hsa-mir-299	5.53878e-08
Acute Coronary Syndrome	hsa-mir-601	5.53193e-08
Acute Coronary Syndrome	hsa-mir-612	5.49326e-08
Acute Coronary Syndrome	hsa-mir-657	5.49326e-08
Acute Coronary Syndrome	hsa-mir-596	5.41862e-08
Acute Coronary Syndrome	hsa-mir-449b	5.4083e-08
Acute Coronary Syndrome	hsa-mir-583	5.36768e-08
Acute Coronary Syndrome	hsa-mir-432	5.35418e-08
Acute Coronary Syndrome	hsa-mir-181d	5.33023e-08
Acute Coronary Syndrome	hsa-mir-520a	5.32246e-08
Acute Coronary Syndrome	hsa-mir-557	5.10405e-08
Acute Coronary Syndrome	hsa-mir-411	5.05959e-08
Acute Coronary Syndrome	hsa-mir-376c	5.04206e-08
Acute Coronary Syndrome	hsa-mir-499a	5.02091e-08
Acute Coronary Syndrome	hsa-mir-300	4.94634e-08
Acute Coronary Syndrome	hsa-mir-346	4.94282e-08
Acute Coronary Syndrome	hsa-mir-600	4.93074e-08
Acute Coronary Syndrome	hsa-mir-611	4.93074e-08
Acute Coronary Syndrome	hsa-mir-654	4.93074e-08
Acute Coronary Syndrome	hsa-mir-662	4.93074e-08
Acute Coronary Syndrome	hsa-mir-769	4.93074e-08
Acute Coronary Syndrome	hsa-mir-151	4.89305e-08
Acute Coronary Syndrome	hsa-mir-542	4.88811e-08
Acute Coronary Syndrome	hsa-mir-144	4.87903e-08
Acute Coronary Syndrome	hsa-mir-575	4.87693e-08
Acute Coronary Syndrome	hsa-mir-526a	4.84458e-08
Acute Coronary Syndrome	hsa-mir-208a	4.81502e-08
Acute Coronary Syndrome	hsa-mir-523	4.78523e-08
Acute Coronary Syndrome	hsa-mir-520e	4.77669e-08
Acute Coronary Syndrome	hsa-mir-512	4.72919e-08
Acute Coronary Syndrome	hsa-mir-507	4.69163e-08
Acute Coronary Syndrome	hsa-mir-515	4.68136e-08
Acute Coronary Syndrome	hsa-mir-297	4.64481e-08
Acute Coronary Syndrome	hsa-mir-526b	4.64313e-08
Acute Coronary Syndrome	hsa-mir-136	4.56841e-08
Acute Coronary Syndrome	hsa-mir-382	4.55097e-08
Acute Coronary Syndrome	hsa-mir-663	4.50569e-08
Acute Coronary Syndrome	hsa-mir-148b	4.48545e-08
Acute Coronary Syndrome	hsa-mir-331	4.41854e-08
Acute Coronary Syndrome	hsa-mir-325	4.37655e-08
Acute Coronary Syndrome	hsa-mir-376a	4.36922e-08
Acute Coronary Syndrome	hsa-mir-377	4.29126e-08
Acute Coronary Syndrome	hsa-mir-323b	4.26816e-08
Acute Coronary Syndrome	hsa-mir-520f	4.21764e-08
Acute Coronary Syndrome	hsa-mir-520g	4.21764e-08
Acute Coronary Syndrome	hsa-mir-525	4.1971e-08
Acute Coronary Syndrome	hsa-mir-181c	4.1044e-08
Acute Coronary Syndrome	hsa-mir-451	4.06463e-08
Acute Coronary Syndrome	hsa-mir-499b	4.00742e-08
Acute Coronary Syndrome	hsa-mir-500a	3.99884e-08
Acute Coronary Syndrome	hsa-mir-425	3.99839e-08
Acute Coronary Syndrome	hsa-mir-451a	3.9818e-08
Acute Coronary Syndrome	hsa-mir-503	3.96523e-08
Acute Coronary Syndrome	hsa-mir-365b	3.96036e-08
Acute Coronary Syndrome	hsa-mir-1303	3.9593e-08
Acute Coronary Syndrome	hsa-mir-2110	3.9593e-08
Acute Coronary Syndrome	hsa-mir-1202	3.92176e-08
Acute Coronary Syndrome	hsa-mir-1231	3.92176e-08
Acute Coronary Syndrome	hsa-mir-1234	3.92176e-08
Acute Coronary Syndrome	hsa-mir-1301	3.92176e-08
Acute Coronary Syndrome	hsa-mir-26	3.92176e-08
Acute Coronary Syndrome	hsa-mir-500b	3.92176e-08
Acute Coronary Syndrome	hsa-mir-517c	3.92176e-08
Acute Coronary Syndrome	hsa-mir-522	3.92176e-08
Acute Coronary Syndrome	hsa-mir-527	3.92176e-08
Acute Coronary Syndrome	hsa-mir-92	3.92176e-08
Acute Coronary Syndrome	hsa-mir-320e	3.90817e-08
Acute Coronary Syndrome	hsa-mir-450a	3.90817e-08
Acute Coronary Syndrome	hsa-mir-450b	3.90817e-08
Acute Coronary Syndrome	hsa-mir-328	3.87335e-08
Acute Coronary Syndrome	hsa-mir-1249	3.8659e-08
Acute Coronary Syndrome	hsa-mir-510	3.86436e-08
Acute Coronary Syndrome	hsa-mir-301b	3.86125e-08
Acute Coronary Syndrome	hsa-mir-193a	3.84761e-08
Acute Coronary Syndrome	hsa-mir-508	3.82816e-08
Acute Coronary Syndrome	hsa-mir-151a	3.8057e-08
Acute Coronary Syndrome	hsa-mir-642a	3.80542e-08
Acute Coronary Syndrome	hsa-mir-200	3.80331e-08
Acute Coronary Syndrome	hsa-mir-365a	3.79858e-08
Acute Coronary Syndrome	hsa-mir-103a	3.76743e-08
Acute Coronary Syndrome	hsa-mir-1271	3.75769e-08
Acute Coronary Syndrome	hsa-mir-1227	3.73205e-08
Acute Coronary Syndrome	hsa-mir-1229	3.73205e-08
Acute Coronary Syndrome	hsa-mir-944	3.73205e-08
Acute Coronary Syndrome	hsa-mir-1299	3.73118e-08
Acute Coronary Syndrome	hsa-mir-1297	3.72581e-08
Acute Coronary Syndrome	hsa-mir-511	3.72581e-08
Acute Coronary Syndrome	hsa-mir-326	3.71338e-08
Acute Coronary Syndrome	hsa-mir-1179	3.70332e-08
Acute Coronary Syndrome	hsa-mir-1273c	3.70332e-08
Acute Coronary Syndrome	hsa-mir-1275	3.70332e-08
Acute Coronary Syndrome	hsa-mir-567	3.70332e-08
Acute Coronary Syndrome	hsa-mir-493	3.68253e-08
Acute Coronary Syndrome	hsa-mir-502	3.67306e-08
Acute Coronary Syndrome	hsa-mir-1245a	3.65851e-08
Acute Coronary Syndrome	hsa-mir-1245b	3.65851e-08
Acute Coronary Syndrome	hsa-mir-1323	3.65851e-08
Acute Coronary Syndrome	hsa-mir-1469	3.65851e-08
Acute Coronary Syndrome	hsa-mir-181	3.65851e-08
Acute Coronary Syndrome	hsa-mir-2355	3.65851e-08
Acute Coronary Syndrome	hsa-mir-3130	3.65851e-08
Acute Coronary Syndrome	hsa-mir-3186	3.65851e-08
Acute Coronary Syndrome	hsa-mir-4257	3.65851e-08
Acute Coronary Syndrome	hsa-mir-4306	3.65851e-08
Acute Coronary Syndrome	hsa-mir-718	3.65851e-08
Acute Coronary Syndrome	hsa-mir-1260a	3.64591e-08
Acute Coronary Syndrome	hsa-mir-1305	3.64591e-08
Acute Coronary Syndrome	hsa-mir-3163	3.64591e-08
Acute Coronary Syndrome	hsa-mir-1915	3.64289e-08
Acute Coronary Syndrome	hsa-mir-1280	3.63567e-08
Acute Coronary Syndrome	hsa-mir-345	3.62637e-08
Acute Coronary Syndrome	hsa-mir-329	3.61063e-08
Acute Coronary Syndrome	hsa-mir-517a	3.60546e-08
Acute Coronary Syndrome	hsa-mir-147a	3.60541e-08
Acute Coronary Syndrome	hsa-mir-455	3.60472e-08
Acute Coronary Syndrome	hsa-mir-646	3.59237e-08
Acute Coronary Syndrome	hsa-mir-885	3.58289e-08
Acute Coronary Syndrome	hsa-mir-661	3.57196e-08
Acute Coronary Syndrome	hsa-mir-1258	3.57182e-08
Acute Coronary Syndrome	hsa-mir-202	3.5664e-08
Acute Coronary Syndrome	hsa-mir-650	3.56022e-08
Acute Coronary Syndrome	hsa-mir-552	3.55771e-08
Acute Coronary Syndrome	hsa-mir-1254	3.54956e-08
Acute Coronary Syndrome	hsa-mir-3940	3.54956e-08
Acute Coronary Syndrome	hsa-mir-518e	3.53783e-08
Acute Coronary Syndrome	hsa-mir-621	3.53783e-08
Acute Coronary Syndrome	hsa-mir-933	3.53783e-08
Acute Coronary Syndrome	hsa-mir-642b	3.53261e-08
Acute Coronary Syndrome	hsa-mir-519e	3.50591e-08
Acute Coronary Syndrome	hsa-mir-1290	3.50425e-08
Acute Coronary Syndrome	hsa-mir-632	3.50162e-08
Acute Coronary Syndrome	hsa-mir-636	3.49429e-08
Acute Coronary Syndrome	hsa-mir-1228	3.49159e-08
Acute Coronary Syndrome	hsa-mir-449c	3.49159e-08
Acute Coronary Syndrome	hsa-mir-518f	3.49159e-08
Acute Coronary Syndrome	hsa-mir-524	3.49159e-08
Acute Coronary Syndrome	hsa-mir-551a	3.49159e-08
Acute Coronary Syndrome	hsa-mir-570	3.49159e-08
Acute Coronary Syndrome	hsa-mir-577	3.49159e-08
Acute Coronary Syndrome	hsa-mir-591	3.49159e-08
Acute Coronary Syndrome	hsa-mir-595	3.49159e-08
Acute Coronary Syndrome	hsa-mir-605	3.49159e-08
Acute Coronary Syndrome	hsa-mir-610	3.49159e-08
Acute Coronary Syndrome	hsa-mir-938	3.49159e-08
Acute Coronary Syndrome	hsa-mir-504	3.48292e-08
Acute Coronary Syndrome	hsa-mir-422a	3.47482e-08
Acute Coronary Syndrome	hsa-mir-138	3.46751e-08
Acute Coronary Syndrome	hsa-mir-492	3.44577e-08
Acute Coronary Syndrome	hsa-mir-708	3.44259e-08
Acute Coronary Syndrome	hsa-mir-320b	3.43795e-08
Acute Coronary Syndrome	hsa-mir-744	3.43458e-08
Acute Coronary Syndrome	hsa-mir-361	3.43148e-08
Acute Coronary Syndrome	hsa-mir-593	3.42479e-08
Acute Coronary Syndrome	hsa-mir-421	3.4219e-08
Acute Coronary Syndrome	hsa-mir-323a	3.41607e-08
Acute Coronary Syndrome	hsa-mir-550a	3.41472e-08
Acute Coronary Syndrome	hsa-mir-489	3.40214e-08
Acute Coronary Syndrome	hsa-mir-190a	3.40055e-08
Acute Coronary Syndrome	hsa-mir-760	3.3936e-08
Acute Coronary Syndrome	hsa-mir-320a	3.38246e-08
Acute Coronary Syndrome	hsa-mir-105	3.36429e-08
Acute Coronary Syndrome	hsa-mir-518a	3.35889e-08
Acute Coronary Syndrome	hsa-mir-1322	3.35879e-08
Acute Coronary Syndrome	hsa-mir-617	3.35879e-08
Acute Coronary Syndrome	hsa-mir-758	3.35879e-08
Acute Coronary Syndrome	hsa-mir-766	3.35879e-08
Acute Coronary Syndrome	hsa-mir-873	3.35119e-08
Acute Coronary Syndrome	hsa-mir-519d	3.35009e-08
Acute Coronary Syndrome	hsa-mir-151b	3.35006e-08
Acute Coronary Syndrome	hsa-mir-603	3.34255e-08
Acute Coronary Syndrome	hsa-mir-374a	3.33442e-08
Acute Coronary Syndrome	hsa-mir-1256	3.32174e-08
Acute Coronary Syndrome	hsa-mir-1296	3.32174e-08
Acute Coronary Syndrome	hsa-mir-616	3.32174e-08
Acute Coronary Syndrome	hsa-mir-647	3.32174e-08
Acute Coronary Syndrome	hsa-mir-1224	3.31822e-08
Acute Coronary Syndrome	hsa-mir-378a	3.31623e-08
Acute Coronary Syndrome	hsa-mir-590	3.30856e-08
Acute Coronary Syndrome	hsa-mir-584	3.30812e-08
Acute Coronary Syndrome	hsa-mir-320d	3.30768e-08
Acute Coronary Syndrome	hsa-mir-128	3.3044e-08
Acute Coronary Syndrome	hsa-mir-514a	3.30199e-08
Acute Coronary Syndrome	hsa-mir-487a	3.27771e-08
Acute Coronary Syndrome	hsa-mir-103b	3.25541e-08
Acute Coronary Syndrome	hsa-mir-298	3.25434e-08
Acute Coronary Syndrome	hsa-mir-451b	3.24408e-08
Acute Coronary Syndrome	hsa-mir-506	3.23885e-08
Acute Coronary Syndrome	hsa-mir-1236	3.23403e-08
Acute Coronary Syndrome	hsa-mir-640	3.2339e-08
Acute Coronary Syndrome	hsa-mir-154	3.22128e-08
Acute Coronary Syndrome	hsa-mir-337	3.22028e-08
Acute Coronary Syndrome	hsa-mir-574	3.22004e-08
Acute Coronary Syndrome	hsa-mir-599	3.20726e-08
Acute Coronary Syndrome	hsa-mir-614	3.20726e-08
Acute Coronary Syndrome	hsa-mir-648	3.20726e-08
Acute Coronary Syndrome	hsa-mir-485	3.2013e-08
Acute Coronary Syndrome	hsa-mir-3148	3.19926e-08
Acute Coronary Syndrome	hsa-mir-569	3.19926e-08
Acute Coronary Syndrome	hsa-mir-675	3.19495e-08
Acute Coronary Syndrome	hsa-mir-3179	3.18859e-08
Acute Coronary Syndrome	hsa-mir-550b	3.18859e-08
Acute Coronary Syndrome	hsa-mir-3151	3.18475e-08
Acute Coronary Syndrome	hsa-mir-490	3.17941e-08
Acute Coronary Syndrome	hsa-mir-663b	3.17324e-08
Acute Coronary Syndrome	hsa-mir-663a	3.17296e-08
Acute Coronary Syndrome	hsa-mir-217	3.16667e-08
Acute Coronary Syndrome	hsa-mir-302f	3.16162e-08
Acute Coronary Syndrome	hsa-mir-765	3.16054e-08
Acute Coronary Syndrome	hsa-mir-1233	3.15507e-08
Acute Coronary Syndrome	hsa-mir-124a	3.15507e-08
Acute Coronary Syndrome	hsa-mir-1285	3.15507e-08
Acute Coronary Syndrome	hsa-mir-320c	3.14957e-08
Acute Coronary Syndrome	hsa-mir-302e	3.14075e-08
Acute Coronary Syndrome	hsa-mir-548d	3.12763e-08
Acute Coronary Syndrome	hsa-mir-625	3.11628e-08
Acute Coronary Syndrome	hsa-mir-378b	3.11367e-08
Acute Coronary Syndrome	hsa-mir-378c	3.11367e-08
Acute Coronary Syndrome	hsa-mir-378d	3.11367e-08
Acute Coronary Syndrome	hsa-mir-378e	3.11367e-08
Acute Coronary Syndrome	hsa-mir-378f	3.11367e-08
Acute Coronary Syndrome	hsa-mir-378g	3.11367e-08
Acute Coronary Syndrome	hsa-mir-378h	3.11367e-08
Acute Coronary Syndrome	hsa-mir-378i	3.11367e-08
Acute Coronary Syndrome	hsa-mir-630	3.1106e-08
Acute Coronary Syndrome	hsa-mir-147b	3.09639e-08
Acute Coronary Syndrome	hsa-mir-1181	3.08957e-08
Acute Coronary Syndrome	hsa-mir-519b	3.08855e-08
Acute Coronary Syndrome	hsa-mir-483	3.08773e-08
Acute Coronary Syndrome	hsa-mir-633	3.08686e-08
Acute Coronary Syndrome	hsa-mir-874	3.04951e-08
Acute Coronary Syndrome	hsa-mir-1246	3.0409e-08
Acute Coronary Syndrome	hsa-mir-922	3.03543e-08
Acute Coronary Syndrome	hsa-mir-513a	3.026e-08
Acute Coronary Syndrome	hsa-mir-1471	3.02333e-08
Acute Coronary Syndrome	hsa-mir-216a	3.01151e-08
Acute Coronary Syndrome	hsa-mir-505	2.99992e-08
Acute Coronary Syndrome	hsa-mir-376b	2.99581e-08
Acute Coronary Syndrome	hsa-mir-767	2.98936e-08
Acute Coronary Syndrome	hsa-mir-664	2.98668e-08
Acute Coronary Syndrome	hsa-mir-495	2.98665e-08
Acute Coronary Syndrome	hsa-mir-513b	2.96942e-08
Acute Coronary Syndrome	hsa-mir-513c	2.96942e-08
Acute Coronary Syndrome	hsa-mir-519a	2.96851e-08
Acute Coronary Syndrome	hsa-mir-720	2.94051e-08
Acute Coronary Syndrome	hsa-mir-519c	2.93771e-08
Acute Coronary Syndrome	hsa-mir-544a	2.93523e-08
Acute Coronary Syndrome	hsa-mir-544b	2.93523e-08
Acute Coronary Syndrome	hsa-mir-1286	2.91227e-08
Acute Coronary Syndrome	hsa-mir-384	2.89983e-08
Acute Coronary Syndrome	hsa-mir-941	2.88523e-08
Acute Coronary Syndrome	hsa-mir-711	2.88328e-08
Acute Coronary Syndrome	hsa-mir-369	2.87748e-08
Acute Coronary Syndrome	hsa-mir-564	2.87748e-08
Acute Coronary Syndrome	hsa-mir-572	2.82327e-08
Acute Coronary Syndrome	hsa-mir-216b	2.80763e-08
Acute Coronary Syndrome	hsa-mir-1266	2.80273e-08
Acute Coronary Syndrome	hsa-mir-592	2.80004e-08
Acute Coronary Syndrome	hsa-mir-371a	2.7896e-08
Acute Coronary Syndrome	hsa-mir-624	2.7859e-08
Acute Coronary Syndrome	hsa-mir-935	2.78024e-08
Acute Coronary Syndrome	hsa-mir-532	2.77589e-08
Acute Coronary Syndrome	hsa-mir-509	2.77421e-08
Acute Coronary Syndrome	hsa-mir-548b	2.77407e-08
Acute Coronary Syndrome	hsa-mir-671	2.76857e-08
Acute Coronary Syndrome	hsa-mir-374b	2.76065e-08
Acute Coronary Syndrome	hsa-mir-655	2.75658e-08
Acute Coronary Syndrome	hsa-mir-571	2.73933e-08
Acute Coronary Syndrome	hsa-mir-628	2.68851e-08
Acute Coronary Syndrome	hsa-mir-33a	2.6265e-08
Acute Coronary Syndrome	hsa-mir-410	2.53915e-08
Acute Coronary Syndrome	hsa-mir-187	2.53018e-08
Acute Coronary Syndrome	hsa-mir-189	2.489e-08
Acute Coronary Syndrome	hsa-mir-1207	2.48854e-08
Acute Coronary Syndrome	hsa-mir-1827	2.48854e-08
Acute Coronary Syndrome	hsa-mir-548a	2.48725e-08
Acute Coronary Syndrome	hsa-mir-668	2.48721e-08
Acute Coronary Syndrome	hsa-mir-1287	2.48696e-08
Acute Coronary Syndrome	hsa-mir-641	2.48696e-08
Acute Coronary Syndrome	hsa-mir-545	2.48549e-08
Acute Coronary Syndrome	hsa-mir-548c	2.48503e-08
Acute Coronary Syndrome	hsa-mir-4792	2.48498e-08
Acute Coronary Syndrome	hsa-mir-1293	2.48437e-08
Acute Coronary Syndrome	hsa-mir-33b	2.4785e-08
Acute Coronary Syndrome	hsa-mir-190b	2.47503e-08
Acute Coronary Syndrome	hsa-mir-1183	2.47174e-08
Acute Coronary Syndrome	hsa-mir-1909	2.47174e-08
Acute Coronary Syndrome	hsa-mir-2861	2.47014e-08
Acute Coronary Syndrome	hsa-mir-3196	2.47014e-08
Acute Coronary Syndrome	hsa-mir-1180	2.44789e-08
Acute Coronary Syndrome	hsa-mir-1184	2.44789e-08
Acute Coronary Syndrome	hsa-mir-1247	2.44789e-08
Acute Coronary Syndrome	hsa-mir-1273a	2.44789e-08
Acute Coronary Syndrome	hsa-mir-1972	2.44789e-08
Acute Coronary Syndrome	hsa-mir-566	2.44789e-08
Acute Coronary Syndrome	hsa-mir-582	2.44789e-08
Acute Coronary Syndrome	hsa-mir-589	2.44789e-08
Acute Coronary Syndrome	hsa-mir-619	2.44789e-08
Acute Coronary Syndrome	hsa-mir-627	2.44789e-08
Acute Coronary Syndrome	hsa-mir-635	2.44789e-08
Acute Coronary Syndrome	hsa-mir-1302	2.44225e-08
Acute Coronary Syndrome	hsa-mir-942	2.44122e-08
Acute Coronary Syndrome	hsa-mir-498	2.34652e-08
Acute Coronary Syndrome	hsa-mir-454	2.32123e-08
Acute Coronary Syndrome	hsa-mir-409	2.27042e-08
Acute Coronary Syndrome	hsa-mir-561	2.21155e-08
Acute Coronary Syndrome	hsa-mir-362	2.11807e-08
Acute Coronary Syndrome	hsa-mir-521	2.04277e-08
Acute Coronary Syndrome	hsa-mir-370	1.92386e-08
Acute Coronary Syndrome	hsa-mir-487b	1.85094e-08
Acute Coronary Syndrome	hsa-mir-501	1.80819e-08
Acute Coronary Syndrome	hsa-mir-379	1.72122e-08
Acute Coronary Syndrome	hsa-mir-371	1.43403e-08
Acute Coronary Syndrome	hsa-mir-188	1.43227e-08
Acute Coronary Syndrome	hsa-mir-431	1.42328e-08
Acute Coronary Syndrome	hsa-mir-660	1.37342e-08
Acute Coronary Syndrome	hsa-mir-448	1.20048e-08
Acute Coronary Syndrome	hsa-mir-652	9.53805e-09
Acute Coronary Syndrome	hsa-mir-539	8.7598e-09
Acute Coronary Syndrome	hsa-mir-659	5.99304e-09
Acute Coronary Syndrome	hsa-mir-598	4.97536e-09
Acute Lung Injury	hsa-mir-15a	4.50443e-07
Acute Lung Injury	hsa-mir-155	3.9079e-07
Acute Lung Injury	hsa-mir-17	3.26724e-07
Acute Lung Injury	hsa-mir-20a	3.1738e-07
Acute Lung Injury	hsa-mir-92a	3.16951e-07
Acute Lung Injury	hsa-mir-125b	3.03371e-07
Acute Lung Injury	hsa-mir-21	2.95244e-07
Acute Lung Injury	hsa-mir-146a	2.90595e-07
Acute Lung Injury	hsa-mir-19a	2.85998e-07
Acute Lung Injury	hsa-mir-126	2.84157e-07
Acute Lung Injury	hsa-mir-15b	2.82358e-07
Acute Lung Injury	hsa-mir-19b	2.81312e-07
Acute Lung Injury	hsa-mir-18a	2.79912e-07
Acute Lung Injury	hsa-mir-221	2.75872e-07
Acute Lung Injury	hsa-mir-29a	2.70441e-07
Acute Lung Injury	hsa-mir-222	2.69903e-07
Acute Lung Injury	hsa-mir-145	2.65088e-07
Acute Lung Injury	hsa-let-7a	2.60005e-07
Acute Lung Injury	hsa-mir-181a	2.58443e-07
Acute Lung Injury	hsa-mir-150	2.52405e-07
Acute Lung Injury	hsa-mir-29b	2.47691e-07
Acute Lung Injury	hsa-mir-9	2.42646e-07
Acute Lung Injury	hsa-let-7b	2.41437e-07
Acute Lung Injury	hsa-mir-106b	2.414e-07
Acute Lung Injury	hsa-mir-223	2.36719e-07
Acute Lung Injury	hsa-mir-34a	2.33022e-07
Acute Lung Injury	hsa-mir-29c	2.25555e-07
Acute Lung Injury	hsa-let-7c	2.18594e-07
Acute Lung Injury	hsa-mir-24	2.15656e-07
Acute Lung Injury	hsa-mir-200b	2.12757e-07
Acute Lung Injury	hsa-mir-141	2.11014e-07
Acute Lung Injury	hsa-let-7d	2.08843e-07
Acute Lung Injury	hsa-mir-143	2.06258e-07
Acute Lung Injury	hsa-mir-23b	2.02104e-07
Acute Lung Injury	hsa-let-7i	2.01303e-07
Acute Lung Injury	hsa-let-7e	1.98424e-07
Acute Lung Injury	hsa-mir-142	1.96705e-07
Acute Lung Injury	hsa-mir-96	1.96265e-07
Acute Lung Injury	hsa-mir-200c	1.93537e-07
[truncated: 182,156 more rows]
